# Supplementary material for: Genetic screen of the yeast environmental stress response dynamics uncovers distinct regulatory phases
Source: Mol Syst Biol. 2019 Aug 27;15(8):e8939. doi: 10.15252/msb.20198939 (PMC6711295; doi:10.15252/msb.20198939)
Supplement: Supplementary file 2 — Table EV1 [file MSB-15-e8939-s002.xlsx]

## Sheet: Table EV1 Legend
Table EV1: Yeast strains used in this study.

## Sheet: Strains
	Table EV1.
	Name	Mating type	Parental Strain	Phenotype	Source	Genotype
#1	yms140α	α	S288c	WT	Maya Schuldiner, Weizmann Institute	S288C his3Δ1 Δleu2 Δmet15 Δura3 Δcan::MFA1pr-leu2 Δlyp1 cyn2
#2	WT HSP12-GFP	α	#1	GFP	Gutin et al. 2015	YMS140α HSP12::HSP12-GFP-HIS3MX6
	Single/ Double mutant library	a		KO/GFP	Gutin et al. 2015	See (Gutin et al. 2015) for full list of strains and info
#3	Δhis3 MSN2-GFP	a	BY4741	KO/GFP (plasmid)	This study	BY4741 his3::URA3
#4	Δira2 MSN2-GFP	a	BY4741	KO/GFP (plasmid)	This study	BY4741 ira2::URA3
#5	Δmck1 MSN2-GFP	a	BY4741	KO/GFP (plasmid)	This study	BY4741 mck1::URA3
#6	Δmsn5 MSN2-GFP	a	BY4741	KO/GFP (plasmid)	This study	BY4741 msn5::URA3
