# Supplementary material for: Genetic screen of the yeast environmental stress response dynamics uncovers distinct regulatory phases
Source: Mol Syst Biol. 2019 Aug 27;15(8):e8939. doi: 10.15252/msb.20198939 (PMC6711295; doi:10.15252/msb.20198939)
Supplement: Supplementary file 3 — Dataset EV1 [file MSB-15-e8939-s003.xlsx]

## Sheet: Dataset EV1
Mutant 1	Mutant 2	Total GFP	Basal GFP	Ton	Toff	Production rate
SSN3	RAS2	26005	10004	17.2131	43.896	520.814
SSN3	SNF1	6613.25	624	8.7894	39.1777	209.399
SSN3	MSN2	7652.5	327	8.913	35.4733	242.201
SSN3	MSN2MSN4	4568	323	9.1388	35.7674	162.637
SSN3	RIM15	15975.5	6069.5	12.6152	57.1489	224.711
SSN3	BMH2	18927	2178	8.8078	42.5026	460.345
SSN3	SCH9	16727	1090	10.0814	48.1884	418.472
SSN3	EAF7	11438.5	710.25	8.3311	41.9628	311.323
SSN3	SOK2	8557	679.5	7.1172	46.1181	201.741
SSN3	GIS1	4571.25	242.75	1.0778	37.044	119.891
SSN3	YGK3	10727	445	9.3135	37.4724	360.333
SSN3	MSN4	20173	5837.75	12.5642	44.4885	446.54
SSN3	TPK3	12931	779.717	9.478	45.7429	337.537
SSN3	TOR1	7738.5	365	9.8074	48.4212	191.073
SSN3	WHI2	4780	335.75	8.5549	31.4665	195.224
SSN3	TPK1	5856	651	7.1981	40.8182	152.697
SSN3	TPK2	3445.75	236.298	8.9298	26.5707	180.891
SSN3	GPA2	6730	527.5	5.4659	41.9905	170.088
SSN3	GAL11	997	428.074	16.2123	22.1299	70.3298
SSN3	MSN5	7081.5	443	7.6111	38.4082	203.446
SSN3	HOG1	10233	2115.5	13.0266	53.7297	199.683
SSN3	UMP1	18374.5	5278	11.8925	53.3029	269.082
SSN3	SOV1
SSN3	SSN3
SSN3	MCK1	5862.25	248.5	7.1205	37.1855	187.836
SSN3	YAK1	15115.8	921	9.5652	42.1823	441.046
SSN3	PSR1	8776.5	1148.25	7.861	41.8634	215.693
SSN3	MSC1	8939	1979.25	9.8384	44.7399	185.552
SSN3	PSR2	6990.5	1389.5	8.1655	39.1457	181.104
SSN3	RIM11	10153	2397	9.0045	51.202	172.69
MSN5	RAS2	11512.2	3893.75	17.5003	59.7057	181.908
MSN5	SNF1	8901	161.001	11.6316	48.5987	238.033
MSN5	MSN2	6185.5	158.498	11.4582	44.0439	186.215
MSN5	MSN2MSN4	2816	122	13.8647	32.0216	147.864
MSN5	RIM15	8265.5	119.499	11.0627	44.2384	238.107
MSN5	BMH2	10853.8	433	6.5842	58.4884	202.169
MSN5	SCH9	8502.5	553	9.395	50.9744	204.577
MSN5	EAF7	8943.75	176.5	9.3209	48.1437	220.948
MSN5	SOK2	6037	204	8.6151	41.2198	176.588
MSN5	GIS1	3705.5	153.5	6.7514	28.3619	162.846
MSN5	YGK3	5672	208	9.317	36.259	205.074
MSN5	MSN4	7172.75	216.5	10.2166	47.3524	189.88
MSN5	TPK3	10375	452.5	8.671	54.2077	210.053
MSN5	TOR1
MSN5	WHI2	6785	191.5	10.5266	39.9739	224.826
MSN5	TPK1	4169	238	10.6828	34.0805	168.689
MSN5	TPK2	3581.5	250.791	12.1651	25.5683	244.576
MSN5	GPA2	13054	932.5	8.086	59.4103	238.085
MSN5	GAL11	1370.5	454.5	17.3725	37.9162	41.1652
MSN5	MSN5
MSN5	HOG1	853.5	212.5	9.4501	29.3681	29.4859
MSN5	UMP1
MSN5	SOV1	8158.25	591.685	26.6521	60.1551	228.854
MSN5	SSN3	16337	557.5	10.0118	46.3141	433.412
MSN5	MCK1	5563.25	216	8.249	37.6551	181.871
MSN5	YAK1	7121.5	197.5	11.1979	42.6234	221.649
MSN5	PSR1	5215.25	396.409	11.301	24.6669	347.339
MSN5	MSC1	13020.5	1737.48	10.5472	59.8577	230.758
MSN5	PSR2	7699.25	198	9.5686	42.8235	219.385
MSN5	RIM11	8969.5	295	9.7752	43.6499	238.261
TOR2	RAS2	11877	4797.75	17.6122	58.2715	201.917
TOR2	SNF1	6064.5	180	11.6127	44.318	181.202
TOR2	MSN2	5826	194	10.7596	47.7591	156.564
TOR2	MSN2MSN4	3598	152	13.3352	39.976	130.854
TOR2	RIM15	7327	197.5	9.9817	55.0674	158.556
TOR2	BMH2	10142	758.07	7.831	51.0865	217.625
TOR2	SCH9	12137.5	500	9.934	57.9268	241.116
TOR2	EAF7	12032	1063	10.7557	57.317	236.884
TOR2	SOK2	5236	396	7.4576	38.2862	159.098
TOR2	GIS1	6700.5	323.5	5.7119	41.4515	180.255
TOR2	YGK3	8980.5	398	8.4386	52.0281	192.583
TOR2	MSN4	9764	514.5	9.3049	55.181	202.024
TOR2	TPK3	11436	2018.5	11.5212	55.0969	227.995
TOR2	TOR1	3580	280	9.956	39.6194	104.803
TOR2	WHI2	5701	263	10.6486	36.2263	215.076
TOR2	TPK1	8429.25	449.065	10.5684	48.3383	211.666
TOR2	TPK2	5828.75	324	9.3761	40.2721	179.916
TOR2	GPA2	3989	233	12.1772	28.6201	224.565
TOR2	GAL11	1501.5	570.999	18.7791	30.1808	71.0694
TOR2	MSN5	5877	269	9.5857	40.9172	201.121
TOR2	HOG1	1830	237	7.2832	36.8505	53.948
TOR2	UMP1	4823	542.5	8.949	42.7313	117.203
TOR2	SOV1	8223.75	471	8.6432	54.3464	185.447
TOR2	SSN3	6966.5	639	7.9922	38.8626	159.794
TOR2	MCK1	4229.75	207.045	10.6323	27.7485	242.496
TOR2	YAK1	7694.25	284	10.1006	46.7465	203.486
TOR2	PSR1	8192.25	323.5	9.7873	45.9438	217.497
TOR2	MSC1	14145.5	3019.75	12.1322	58.7591	242.518
TOR2	PSR2	7073	314.5	9.3135	43.3259	200.674
TOR2	RIM11	8810.75	337.5	9.7161	48.9598	214.097
CYR1	RAS2	13092	4853	20.3762	58.1054	208.954
CYR1	SNF1	8489.5	200.25	11.7192	56.7157	193.851
CYR1	MSN2	6064	163	12.8085	54.8031	182.957
CYR1	MSN2MSN4	3324.5	162.5	13.3153	36.1353	133.482
CYR1	RIM15	7344.5	243.499	9.6649	54.3949	158.537
CYR1	BMH2	10051.5	763	8.1213	52.2808	214.126
CYR1	SCH9	9580	857	8.9417	57.8456	176.357
CYR1	EAF7	11795	958.25	9.8955	59.3965	220.703
CYR1	SOK2	13066	1699	11.5158	57.9834	222.622
CYR1	GIS1	5877.5	303.5	5.7892	40.469	162.153
CYR1	YGK3	9217	376	8.6112	54.5154	191.384
CYR1	MSN4	10359.5	571	9.6322	57.2905	207.258
CYR1	TPK3	11480.5	2386	12.5056	54.8531	233.109
CYR1	TOR1	9846.5	536.75	8.6714	54.5793	197.108
CYR1	WHI2	5705	252.5	10.106	37.5096	200.845
CYR1	TPK1	5512.25	318.5	9.5623	39.3598	176.035
CYR1	TPK2	6414.5	371	9.3503	41.7788	188.412
CYR1	GPA2	11140.2	1751	9.4962	58.6458	191.007
CYR1	GAL11	1353	425	14.245	24.7438	67.4478
CYR1	MSN5	8104	240	9.4172	42.9575	232.313
CYR1	HOG1	2287.5	267.5	9.3655	36.2037	75.8957
CYR1	UMP1	5816	661.5	10.1138	56.3929	120.199
CYR1	SOV1	8287.75	550	8.3447	56.3422	162.148
CYR1	SSN3	18190	1828	10.1617	53.3651	370.469
CYR1	MCK1	3965	203.5	9.8694	27.9658	205.511
CYR1	YAK1	7551.25	299	10.0969	45.4575	204.621
CYR1	PSR1	7769	291	9.0993	46.9377	196.799
CYR1	MSC1	15551	3659	14.6155	56.4417	286.659
CYR1	PSR2	7238.75	355	8.7262	44.7018	191.37
CYR1	RIM11	9070	386	8.8743	50.2914	207.396
RAS1	RAS2
RAS1	SNF1	20698	1128	10.727	53.158	379.207
RAS1	MSN2	9044	488	10.617	58.4053	181.544
RAS1	MSN2MSN4	9363	484	9.8193	57.1157	150.45
RAS1	RIM15	18003.5	1325	11.7161	53.9974	426.971
RAS1	BMH2	10284.5	1532	9.621	50.9212	209.062
RAS1	SCH9	11397.2	1418.5	9.6586	61.9622	192.926
RAS1	EAF7
RAS1	SOK2	19426	1765.9	8.1698	46.239	424.813
RAS1	GIS1	13219.5	672.5	6.3355	42.7199	348.674
RAS1	YGK3
RAS1	MSN4
RAS1	TPK3	19380	4194	11.1353	59.5691	335.07
RAS1	TOR1
RAS1	WHI2
RAS1	TPK1	11850.5	793.5	10.4825	54.0551	252.814
RAS1	TPK2	7131.25	702	10.4068	41.9913	206.027
RAS1	GPA2	11284.5	736.5	10.1532	59.9664	213.771
RAS1	GAL11
RAS1	MSN5
RAS1	HOG1	2723.25	264	9.462	34.8761	96.967
RAS1	UMP1
RAS1	SOV1	8855.75	1136.25	9.9546	49.3065	192.678
RAS1	SSN3	10074	1142	9.9561	53.6133	206.922
RAS1	MCK1
RAS1	YAK1	15880	1506.5	11.0644	46.2844	406.303
RAS1	PSR1	7621.25	714.25	10.189	42.7609	201.631
RAS1	MSC1	9112.5	473	9.6646	45.4544	240.863
RAS1	PSR2	10487.2	1668	10.5303	46.2424	246.266
RAS1	RIM11	10544.5	1039	10.5344	56.0611	209.488
RTG2	RAS2	11777
RTG2	SNF1
RTG2	MSN2	360	278.917	2.1696	3.2411	51.4464
RTG2	MSN2MSN4	4360	322	13.2579	56.5192	114.138
RTG2	RIM15	7194.75	353.25	10.8506	58.5563	144.648
RTG2	BMH2
RTG2	SCH9	11590.5	1526.5	10.6482	53.2712	237.407
RTG2	EAF7
RTG2	SOK2	10866	996.5	10.7407	43.9836	316.833
RTG2	GIS1	6266	1058	7.062	42.0496	146.869
RTG2	YGK3	9111	1051.5	10.7685	52.1841	201.46
RTG2	MSN4	15916	890.5	11.9479	64.1081	292.733
RTG2	TPK3	8984	479	10.0903	45.9861	226.853
RTG2	TOR1	10923	1372.75	10.8903	57.348	201.693
RTG2	WHI2	4930.5	427.25	10.9388	38.3904	164.258
RTG2	TPK1	10970.2	1717.25	13.2048	61.5583	193.513
RTG2	TPK2	6837.5	829	9.3836	42.2033	180.172
RTG2	GPA2	19648.5	3863.25	9.9519	55.5667	340.278
RTG2	GAL11
RTG2	MSN5
RTG2	HOG1	3589	680.5	10.2914	35.0718	117.548
RTG2	UMP1
RTG2	SOV1
RTG2	SSN3	8769	1025.5	10.6951	42.1337	239.478
RTG2	MCK1	5280.5	440	12.6114	41.4115	167.172
RTG2	YAK1	9898	771.75	8.9859	47.5899	234.522
RTG2	PSR1
RTG2	MSC1
RTG2	PSR2	5254.75	836.25	10.8087	33.5521	194.5
RTG2	RIM11
MSC1	RAS2	13999.5	9786	20.3672	42.0762	200.094
MSC1	SNF1	14514	381	10.2056	44.405	417.18
MSC1	MSN2	9286	1272	8.4458	68.5244	146.266
MSC1	MSN2MSN4	3663	148	11.9423	38.0649	134.458
MSC1	RIM15	11784.8	1050.75	11.8658	61.8041	217.807
MSC1	BMH2	14123	3444	10.957	60.0775	219.671
MSC1	SCH9	15421.2	850.25	9.7273	43.9308	429.667
MSC1	EAF7	15149.5	2841.25	11.943	61.9366	248.628
MSC1	SOK2	12809.5	2025	11.8695	58.5162	219.023
MSC1	GIS1	5104.25	296.5	4.1208	40.7359	132.286
MSC1	YGK3	14456	3145	14.422	60.3386	259.131
MSC1	MSN4	14569.2	2659.25	13.6014	62.744	245.524
MSC1	TPK3	15361.5	4726.5	14.7763	60.7967	233.636
MSC1	TOR1	12356	2136.5	11.1702	60.9267	203.463
MSC1	WHI2	8639.25	988.75	10.4341	44.2104	226.164
MSC1	TPK1	16261.2	4726.5	14.1121	60.705	252.137
MSC1	TPK2	12251	2471.75	13.1964	59.4975	213.045
MSC1	GPA2	17589.5	5280.5	10.2243	62.7659	235.902
MSC1	GAL11
MSC1	MSN5	9808	653	9.8717	55.3684	209.285
MSC1	HOG1	6370.25	1308.5	14.0508	52.6532	131.233
MSC1	UMP1	4080.75	483.5	9.6762	41.2541	107.844
MSC1	SOV1	11815	2607.5	11.1081	71.9226	157.727
MSC1	SSN3	4983	1159.5	7.2109	43.3878	110.476
MSC1	MCK1
MSC1	YAK1	12977.5	2523.75	11.8519	59.5912	220.685
MSC1	PSR1	14843.5	2748	12.6346	61.3578	250.492
MSC1	MSC1
MSC1	PSR2	13724	2691.5	12.6498	58.8955	240.313
MSC1	RIM11	16009	3442	13.7446	62.8679	258.592
TAZ1	RAS2	13337	5578	17.5682	62.6047	174.18
TAZ1	SNF1	2568.5	207.196	12.101	25.0094	177.815
TAZ1	MSN2	3080	146	11.5554	36.1051	111.964
TAZ1	MSN2MSN4	2792	213	12.1041	37.9369	96.8279
TAZ1	RIM15
TAZ1	BMH2
TAZ1	SCH9	471	417	50.7022	63.5395	4.0841
TAZ1	EAF7	10689.2	1161.25	9.7341	55.9275	207.309
TAZ1	SOK2	12531.5	1628	11.734	59.1876	190.863
TAZ1	GIS1	3182.25	177	3.648	29.0454	117.908
TAZ1	YGK3	5467	222.5	8.8989	41.4795	163.053
TAZ1	MSN4	2909.75	286	10.6339	34.0451	111.76
TAZ1	TPK3
TAZ1	TOR1	3601.5	172	7.5781	31.8311	139.476
TAZ1	WHI2	3925.75	266.5	8.5736	34.9235	139.615
TAZ1	TPK1
TAZ1	TPK2	3314.75	327.572	10.703	25.1392	199.147
TAZ1	GPA2	6840.5	471	7.3273	45.3566	168.295
TAZ1	GAL11
TAZ1	MSN5	5469	432	7.5455	36.5918	177.036
TAZ1	HOG1	1528.5	229.5	8.3745	35.4322	48.7162
TAZ1	UMP1	3949.5	704.75	9.8299	39.4518	103.786
TAZ1	SOV1	14850	1769	11.4414	39.1231	477.182
TAZ1	SSN3	9223	1012.5	9.0082	37.2797	266.489
TAZ1	MCK1	2936.75	264.096	10.3066	24.8682	182.481
TAZ1	YAK1	6509.5	355	10.4516	43.5964	186.994
TAZ1	PSR1	4324	236.25	7.5788	36.2922	140.79
TAZ1	MSC1	10618.5	2774.75	13.1989	57.2312	177.945
TAZ1	PSR2	4866.5	326.5	7.358	37.9346	149.622
TAZ1	RIM11	8509.5	627	9.0081	50.1699	190.449
MIG1	RAS2	11286	5478	19.1251	49.828	174.095
MIG1	SNF1	4499.5	182.5	11.7765	33.5408	199.334
MIG1	MSN2	2268	127	13.1545	32.73	112.329
MIG1	MSN2MSN4	2323	115	14.275	34.6063	108.903
MIG1	RIM15	5215	142	11.444	39.897	180.083
MIG1	BMH2	3371.25	143.495	9.2455	27.1189	178.961
MIG1	SCH9	7646.75	306.5	10.097	58.7752	151.97
MIG1	EAF7	6040.5	183	9.8398	42.7649	179.624
MIG1	SOK2	5954	224	7.9884	42.2001	163.748
MIG1	GIS1	4961.25	152.5	6.837	35.8083	165.106
MIG1	YGK3	5328	157	9.4711	38.7771	175.84
MIG1	MSN4	5624	189.5	10.7299	40.5895	183.028
MIG1	TPK3	6826	260	9.4441	44.3868	195.131
MIG1	TOR1	5816	193	9.2331	40.8326	180.685
MIG1	WHI2	4198	198.75	11.3733	31.7919	191.628
MIG1	TPK1	6069.75	226.5	11.0563	43.2779	183.893
MIG1	TPK2	2689.25	195.474	12.5291	25.8361	184.283
MIG1	GPA2	10003	347.5	9.6986	52.5049	227.013
MIG1	GAL11	2699.5	922.843	1.3038	7.8582	256.832
MIG1	MSN5	6395	155	10.6658	38.9235	235.946
MIG1	HOG1	729.75	176.5	6.5483	31.0125	23.3807
MIG1	UMP1	4211	380	11.2113	39.5174	129.363
MIG1	SOV1	13018.5	900.5	9.6311	44.8661	341.576
MIG1	SSN3	2146	442	8.7858	28.7473	82.4092
MIG1	MCK1	2610.25	235.474	10.6352	24.8042	162.767
MIG1	YAK1	5529.25	176	11.009	39.9087	185.549
MIG1	PSR1	5275.5	182	9.3313	39.1214	170.237
MIG1	MSC1	8054	473.5	9.3784	42.0188	234.695
MIG1	PSR2	4139	180.5	9.2218	34.3997	157.671
MIG1	RIM11	3994	185	10.8178	29.5813	199.858
MRK1	RAS2	15667.5	8644.49	24.4841	48.4029	273.497
MRK1	SNF1	6866.75	201.5	12.0144	52.239	175.059
MRK1	MSN2	4949	156	13.2593	44.4588	138.428
MRK1	MSN2MSN4	5131	146.5	12.8042	45.1945	118.124
MRK1	RIM15	7786	187.5	10.5331	54.0601	177.425
MRK1	BMH2	4696.25	210.5	4.8853	39.8833	126.27
MRK1	SCH9	15638	645.5	10.0794	43.5915	452.957
MRK1	EAF7	3772	150	9.3424	34.127	145.273
MRK1	SOK2	8740	1034	8.6226	53.5187	162.248
MRK1	GIS1	3786	198.5	4.227	33.1184	124.608
MRK1	YGK3	6348	239	9.2867	45.5796	168.026
MRK1	MSN4	9290	423.75	10.0038	57.6152	187.815
MRK1	TPK3	6759.5	424	7.7333	46.121	161.608
MRK1	TOR1
MRK1	WHI2	4525.5	222.5	9.6934	38.58	149.07
MRK1	TPK1	5806	243	8.0937	42.1867	149.739
MRK1	TPK2	5485.5	303	8.3461	43.3323	146.855
MRK1	GPA2	7057.25	354	8.0198	46.1207	174.007
MRK1	GAL11
MRK1	MSN5	5533	219	9.899	39.185	180.727
MRK1	HOG1	1721.75	243	9.2706	38.2684	50.4388
MRK1	UMP1	4417	537	9.1784	43.5308	94.0006
MRK1	SOV1	11384.8	438.5	9.3515	45.7075	305.905
MRK1	SSN3	14121	1056.75	10.7699	46.0291	369.817
MRK1	MCK1	3971.75	196.75	9.9219	30.9182	178.137
MRK1	YAK1	7099.75	254.5	10.4308	47.2753	186.377
MRK1	PSR1	7445	298.501	8.7703	50.3311	168.5
MRK1	MSC1	13931	2699.25	13.3194	60.1612	241.563
MRK1	PSR2	4955.25	256	8.4103	40.9725	143.636
MRK1	RIM11	6158.5	260.25	8.8897	43.8899	165.475
SDS3	RAS2	11199	291.5	16.1483	77.3197	184.353
SDS3	SNF1	9668.75	633	10.2988	40.4608	240.488
SDS3	MSN2	14477	663	10.7264	55.2148	287.222
SDS3	MSN2MSN4	2998	163	12.6588	37.4433	120.296
SDS3	RIM15	8160	386.75	10.2977	57.3383	166.604
SDS3	BMH2	12613.5	916	9.0606	48.6033	290.324
SDS3	SCH9	9214.25	823.5	9.9191	56.7	180.35
SDS3	EAF7	13568.2	2343.49	12.2408	63.4208	222.228
SDS3	SOK2	9745.5	1188.5	9.3678	58.6084	160.642
SDS3	GIS1	5106.5	295.5	5.2583	42.4961	127.753
SDS3	YGK3
SDS3	MSN4	7694	834.25	8.8765	58.0312	140.553
SDS3	TPK3	15555	3014	11.1565	52.4036	293.16
SDS3	TOR1	11511	2057	12.5286	58.3029	204.096
SDS3	WHI2	5664.25	311	9.8336	43.7173	154.614
SDS3	TPK1	8644	480	10.4425	50.5945	204.994
SDS3	TPK2	9824	684.247	9.8728	47.2148	246.007
SDS3	GPA2	18323	1122	11.8462	64.0115	333.808
SDS3	GAL11
SDS3	MSN5	11146	789	12.9411	42.6326	351.805
SDS3	HOG1	2976	244.5	6.8937	59.461	52.2994
SDS3	UMP1
SDS3	SOV1	20862.5	3900.99	17.0144	55.0291	458.922
SDS3	SSN3	9971	1282.5	9.1196	55.4212	194.342
SDS3	MCK1	3710.75	253.997	10.383	30.2026	186.92
SDS3	YAK1	8474.5	619	11.2192	58.2298	166.717
SDS3	PSR1	10213	452.001	10.6157	56.6317	213.212
SDS3	MSC1	9142	975.002	10.1145	52.5912	194.479
SDS3	PSR2
SDS3	RIM11	8197	363.5	9.7506	50.6763	189.803
SSK1	RAS2	10895.5	1847	20.2241	63.5235	237.216
SSK1	SNF1	10575.5	458	9.696	46.6153	278.115
SSK1	MSN2	4466	149	15.6946	45.095	141.103
SSK1	MSN2MSN4	4015	162	15.5668	42.2133	146.725
SSK1	RIM15	5730.5	176.5	13.832	47.6769	164.467
SSK1	BMH2	14488.2	1406.5	10.0473	47.616	337.434
SSK1	SCH9	17271.8	884	9.7547	52.1031	352.195
SSK1	EAF7	9565.75	337	10.8989	52.3198	223.924
SSK1	SOK2	1846	323	5.9247	26.8778	51.7211
SSK1	GIS1	5002	257	7.821	39.1088	152.489
SSK1	YGK3	1853.5	218	12.7799	27.7156	110.068
SSK1	MSN4	6865.5	252.5	11.6404	45.4137	192.612
SSK1	TPK3	363.5	329.999	3.4026	6.148	20.0145
SSK1	TOR1	5819	238	10.5788	43.5188	179.506
SSK1	WHI2	4637.75	334.5	12.4962	37.0371	176.111
SSK1	TPK1	8563.5	383.499	11.9965	50.1752	214.394
SSK1	TPK2	4763	318	11.1769	38.1024	165.046
SSK1	GPA2	12772.5	1606.5	11.4818	61.1776	226.453
SSK1	GAL11	719.25	385	24.4845	33.8367	42.6643
SSK1	MSN5	3093	313.6	14.7493	28.5045	216.085
SSK1	HOG1	935	226.5	3.2045	38.0456	22.2109
SSK1	UMP1	7945.5	2161	14.5586	61.8859	123.313
SSK1	SOV1	13270.8	756.5	10.4099	48.4805	321.176
SSK1	SSN3	7133	481.75	9.6765	48.5826	173.575
SSK1	MCK1	2843	259.465	13.745	25.8972	210.691
SSK1	YAK1	5725	261	11.9172	43.1027	176.315
SSK1	PSR1	15474.2	1292	11.7827	45.1347	436.572
SSK1	MSC1	13258.2	2059	11.2359	70.1241	208.931
SSK1	PSR2	5464	261	10.5457	39.497	180.515
SSK1	RIM11	7069.5	274.5	11.0805	46.4737	191.651
GCN4	RAS2
GCN4	SNF1	11051	438.25	9.163	70.2526	178.001
GCN4	MSN2	3265	324	15.5437	43.2899	98.1838
GCN4	MSN2MSN4
GCN4	RIM15
GCN4	BMH2
GCN4	SCH9	8993	1178.5	8.9361	56.7036	166.15
GCN4	EAF7
GCN4	SOK2
GCN4	GIS1	7721	367.5	6.2171	42.3274	204.796
GCN4	YGK3
GCN4	MSN4	7412.5	651	10.3756	43.5575	204.453
GCN4	TPK3
GCN4	TOR1	10619.5	930	10.2312	53.0245	222.273
GCN4	WHI2	4586.75	154.5	12.8366	39.2945	168.508
GCN4	TPK1	7992	1754	8.5666	42.2472	178.379
GCN4	TPK2	9809.25	773.5	10.4418	44.0488	272.241
GCN4	GPA2
GCN4	GAL11
GCN4	MSN5	3957.5	260	14.8072	42.6797	132.915
GCN4	HOG1	8016.5	420	9.2271	45.553	211.723
GCN4	UMP1
GCN4	SOV1	6921.75	808.979	9.2312	51.8021	141.555
GCN4	SSN3	8662	850.5	10.1534	45.0062	225.759
GCN4	MCK1
GCN4	YAK1
GCN4	PSR1
GCN4	MSC1	7300	731.5	11.5456	37.4709	246.943
GCN4	PSR2	6724.25	747	12.1544	46.3019	175.089
GCN4	RIM11
RLM1	RAS2	14457.8
RLM1	SNF1	4740.75	235	11.5467	37.1195	173.918
RLM1	MSN2	4897.75	226.5	11.7087	44.9482	138.399
RLM1	MSN2MSN4	2200.75	119	15.2736	32.5647	120.605
RLM1	RIM15	7656.25
RLM1	BMH2	5149	190.5	5.2954	37.4023	146.773
RLM1	SCH9	9013.75	794.25	9.4499	56.6581	173.967
RLM1	EAF7	10362	692.25	9.4034	58.9451	196.316
RLM1	SOK2	9569	797	4.2696	55.6314	167.992
RLM1	GIS1	5249	194	4.5322	40.1972	143.198
RLM1	YGK3	6781	202	9.2443	44.05	184.255
RLM1	MSN4	5380.5	206.5	9.6182	41.1721	164.134
RLM1	TPK3	6744	467.75	8.2005	45.7665	170.988
RLM1	TOR1	5231	197	8.3305	41.1287	151.78
RLM1	WHI2	5327.5	209	9.8307	40.2531	169.935
RLM1	TPK1	6979.25	265	9.4905	46.8576	175.01
RLM1	TPK2	4822.5	236.5	8.9301	39.1877	152.245
RLM1	GPA2	8054.75	448	7.2331	52.7235	168.446
RLM1	GAL11	5773	1580	3.9487	20.9716	235.087
RLM1	MSN5	8919	252	10.5692	45.4498	235.325
RLM1	HOG1	1693.75	202.5	8.5584	37.0863	51.2067
RLM1	UMP1	5725	507	8.2885	57.3267	103.255
RLM1	SOV1	7315.25	697.5	9.6113	47.5411	175.494
RLM1	SSN3	17006.2	903	11.0596	40.2943	504.872
RLM1	MCK1	4163.5	178.5	10.4758	30.4298	197.18
RLM1	YAK1	7538.25	245	11.2114	47.0057	202.362
RLM1	PSR1	6901.25	231.25	9.1826	46.8606	176.209
RLM1	MSC1	14442	2472	12.8848	61.1693	249.847
RLM1	PSR2	6929.25	252	8.7138	47.7395	171.395
RLM1	RIM11	10319
GIS1	RAS2	11796	3748	14.9424	53.3404	169.497
GIS1	SNF1	5276	179	11.4507	43.7892	158.118
GIS1	MSN2	3449	208	12.9108	40.3727	114.907
GIS1	MSN2MSN4	1686	119.75	15.7382	36.9441	78.776
GIS1	RIM15	16560
GIS1	BMH2	7588	541	7.1779	46.3202	180.745
GIS1	SCH9	8275	973.75	8.5526	59.2756	144.851
GIS1	EAF7	9576.5	965	9.6245	56.4456	184.034
GIS1	SOK2	9508	1165.5	9.1464	48.0128	199.796
GIS1	GIS1
GIS1	YGK3	5987	296	8.8524	45.8624	150.324
GIS1	MSN4	1416	231.403	12.113	25.0419	91.836
GIS1	TPK3	8596	1281.25	9.6688	49.4407	177.791
GIS1	TOR1	6578	402	8.7098	45.5759	164.096
GIS1	WHI2	3838	204.5	7.5468	37.4245	122.086
GIS1	TPK1	8043.5	910	10.1594	51.2797	171.606
GIS1	TPK2	4984.5	312	8.0855	41.3328	140.363
GIS1	GPA2	1879.5	212.036	10.8831	25.0587	116.772
GIS1	GAL11	419	320	22.719	23.5199	44.9441
GIS1	MSN5	5751	236	9.2661	40.7493	163.225
GIS1	HOG1	1269.25	215.5	8.4392	35.8581	36.7818
GIS1	UMP1	4355.5	779	6.6892	41.7331	84.8636
GIS1	SOV1	5821.75	389.5	8.2922	46.7237	141.873
GIS1	SSN3	14742	600.25	10.9203	48.7234	386.094
GIS1	MCK1	3571.5	196.031	10.8902	27.7146	203.903
GIS1	YAK1	7666.25	371.25	9.4888	48.9421	185.31
GIS1	PSR1	6350.5	315.5	8.8813	45.6871	163.41
GIS1	MSC1	12004.2	2739	13.6923	58.1835	209.491
GIS1	PSR2	4890.75	252	8.0537	40.8803	142.711
GIS1	RIM11	7365.25	313	9.0941	50.136	174.348
MKS1	RAS2
MKS1	SNF1	5976.25	185.5	13.405	42.8843	169.242
MKS1	MSN2	6541	314	11.6717	59.6701	134.901
MKS1	MSN2MSN4	3796	133	14.0626	44.8566	114.373
MKS1	RIM15	7715.75	357.5	9.9943	58.4497	152.866
MKS1	BMH2	10485.8	1475.68	10.1663	53.4708	206.491
MKS1	SCH9	24768.5	1213	11.0477	60.0778	482.469
MKS1	EAF7
MKS1	SOK2	12521	4054	14.0582	53.8308	216.945
MKS1	GIS1	7610	823.5	7.1465	45.282	178.31
MKS1	YGK3	9919	976	10.0601	58.0884	197.357
MKS1	MSN4	7460.75	425.5	11.2389	57.2413	153.779
MKS1	TPK3	14090	4231	11.9253	58.0826	222.754
MKS1	TOR1
MKS1	WHI2	5221	312	9.9877	42.7724	148.603
MKS1	TPK1	10077	875.252	11.1043	56.7348	202.595
MKS1	TPK2	7262.75	696	10.3105	47.5432	175.853
MKS1	GPA2	16604	4480.5	10.1861	61.0882	239.143
MKS1	GAL11
MKS1	MSN5	8713	645	9.6604	44.5887	224.602
MKS1	HOG1	4075.5	309.5	10.7587	42.584	117.387
MKS1	UMP1
MKS1	SOV1	8637.5	1008.5	9.5161	61.0417	149.09
MKS1	SSN3	22823.5	2366	11.9648	61.0368	419.901
MKS1	MCK1	4029	223	8.1069	38.7037	124.269
MKS1	YAK1
MKS1	PSR1	9419	705	9.7779	56.9506	185.699
MKS1	MSC1	13651.5	3065.75	13.4051	58.2708	237.315
MKS1	PSR2	8201.5	760.5	10.868	47.7416	201.535
MKS1	RIM11	10787	1126.5	10.6561	60.2113	196.517
NGR1	RAS2	11818	4568.5	17.9475	61.9842	180.423
NGR1	SNF1	5636	179.5	10.8571	43.3818	169.187
NGR1	MSN2	5151	224	12.6044	45.2211	131.02
NGR1	MSN2MSN4	2779	116	13.2878	41.9804	93.8233
NGR1	RIM15	7021.75	174.5	10.2824	54.0707	156.407
NGR1	BMH2	6700.25	294.5	6.2674	44.7127	160.155
NGR1	SCH9	17802.5	1806	11.1401	57.1702	344.925
NGR1	EAF7	11252.8	1196.5	10.9273	59.7212	207.473
NGR1	SOK2	12353	1664.5	11.7438	57.4798	210.783
NGR1	GIS1	6587.5	307.5	5.8966	44.5486	163.697
NGR1	YGK3	8164	339.021	9.1525	51.9926	182.967
NGR1	MSN4	7504	382.5	8.9072	56.1992	152.528
NGR1	TPK3	10688.5	1452.25	10.8277	58.2637	195.838
NGR1	TOR1	9074	471	8.3985	58.4369	173.096
NGR1	WHI2	4555	215.5	9.6457	40.3133	139.786
NGR1	TPK1	8799.75	484.749	10.2934	54.502	184.114
NGR1	TPK2	5130.25	333.5	8.7805	42.06	143.4
NGR1	GPA2	15640.5	3412.75	10.4749	64.1219	230.155
NGR1	GAL11	1010.5	423	14.7518	30.1561	37.3241
NGR1	MSN5	5817	259	9.8678	43.3096	186.553
NGR1	HOG1	2004	224.5	8.0065	39.9955	55.467
NGR1	UMP1	3819	500	8.9601	41.2349	99.8024
NGR1	SOV1	14783	545	9.9243	53.3469	330.682
NGR1	SSN3	16970.8	671.75	10.4788	53.3213	381.063
NGR1	MCK1	3767	198	9.6506	30.9323	167.012
NGR1	YAK1	6802.5	236	10.446	47.7875	174.757
NGR1	PSR1	7079.5	276.998	9.0305	49.4268	168.833
NGR1	MSC1	15766.5	4960	13.4042	62.7633	221.352
NGR1	PSR2	6173.5	327	8.4208	46.2595	154.167
NGR1	RIM11	9362.25	453.75	8.9652	57.1953	185.634
MCK1	RAS2	10494	6424.02	22.7943	42.2716	211.224
MCK1	SNF1
MCK1	MSN2	2039	201.496	14.576	31.9564	115.448
MCK1	MSN2MSN4	1416.5	142	15.9118	32.0855	78.7099
MCK1	RIM15	2991	167.5	11.2376	33.7858	124.281
MCK1	BMH2	4085	161.5	5.2754	37.1012	119.669
MCK1	SCH9	14152	921	10.7046	57.8884	282.65
MCK1	EAF7	5239	181.5	8.8609	39.3827	165.298
MCK1	SOK2	5630	244	7.4396	44.4419	137.659
MCK1	GIS1	2975.75	170.005	7.9089	25.9758	153.261
MCK1	YGK3	3487	132	8.7706	33.601	136.547
MCK1	MSN4	2278.5	195.971	12.7368	27.3476	139.405
MCK1	TPK3	5815	262	9.7067	44.398	161.537
MCK1	TOR1	3692	146	6.8581	39.2114	113.085
MCK1	WHI2	3718	265.539	9.5311	30.4623	168.86
MCK1	TPK1	5830.75	200	12.2266	43.6255	173.456
MCK1	TPK2	2198.5	246.034	12.0626	25.7098	139.508
MCK1	GPA2	7769	373	9.1882	46.4653	195.097
MCK1	GAL11	5168	550.812	10.6498	26.6471	277.295
MCK1	MSN5	7013	320	8.2763	60.0692	142.443
MCK1	HOG1	417.5	208	14.3833	19.0642	55.1295
MCK1	UMP1	2792	360.5	7.3306	35.9819	83.7581
MCK1	SOV1	13400.5	573.5	9.9163	49.623	324.364
MCK1	SSN3	9722	789.25	10.5484	48.8704	249.167
MCK1	MCK1
MCK1	YAK1	6519.5	350.5	7.6982	39.1116	197.806
MCK1	PSR1	3781	209.408	10.2897	30.3784	190.261
MCK1	MSC1	6462	393	7.6624	46.2844	154.563
MCK1	PSR2	3204	157.774	11.6658	26.5645	201.294
MCK1	RIM11	3325	212.5	9.7746	29.7773	154.681
PTC1	RAS2
PTC1	SNF1	6167.75	269	10.6344	51.6552	142.7
PTC1	MSN2	4219	821	21.0036	51.1378	117.297
PTC1	MSN2MSN4
PTC1	RIM15	4944.75	459	6.5499	58.3528	86.9186
PTC1	BMH2	8159.5	1991.5	8.548	70.0119	101.809
PTC1	SCH9	7248.5	836	8.4722	60.1138	125.396
PTC1	EAF7	6006	1343	8.1042	44.5756	122.357
PTC1	SOK2
PTC1	GIS1
PTC1	YGK3
PTC1	MSN4	7640.5	1657.5	12.1864	62.7192	120.832
PTC1	TPK3	7727	3142.5	13.3349	64.4229	111.65
PTC1	TOR1	8156.5	604	8.7802	53.5814	173.051
PTC1	WHI2	3599.25	608.5	8.2565	40.4877	87.5194
PTC1	TPK1	4458	969	11.2672	43.0416	103.713
PTC1	TPK2	4615.25	1190.5	7.2854	53.9125	73.8601
PTC1	GPA2
PTC1	GAL11
PTC1	MSN5
PTC1	HOG1	1612	412	7.8948	52.9522	27.5766
PTC1	UMP1	5896.5	1044.5	7.9775	82.3691	67.9688
PTC1	SOV1	4551.75	889	8.5778	51.4198	83.248
PTC1	SSN3
PTC1	MCK1
PTC1	YAK1	5840	1245.75	9.1228	57.7874	94.9127
PTC1	PSR1	6683.75	440.5	9.2396	46.1263	169.821
PTC1	MSC1	9157	2910	13.7881	66.4267	120.063
PTC1	PSR2	4306.5	768	8.2315	39.6413	95.8873
PTC1	RIM11
MDM12	RAS2	12330	6275	19.0957	58.4903	151.057
MDM12	SNF1	2950.5	443.5	8.3252	44.2125	62.3179
MDM12	MSN2	3027.25	425.5	11.0075	41.2499	85.2198
MDM12	MSN2MSN4	3165.5	278	9.8731	45.5384	74.9404
MDM12	RIM15	4636.25	295.5	8.5793	41.177	132.109
MDM12	BMH2
MDM12	SCH9	16037.5	1975.5	12.1311	49.8596	373.994
MDM12	EAF7	7501	1899.5	11.7023	53.2037	134.539
MDM12	SOK2	11604.5	2672	11.9973	62.0575	147.93
MDM12	GIS1	3548.25	711	2.2377	42.0711	73.287
MDM12	YGK3	4763	843	7.4473	45.2059	97.2821
MDM12	MSN4	5213	1184	10.9549	45.0374	111.27
MDM12	TPK3
MDM12	TOR1	5616	1604	10.1095	41.5604	125.831
MDM12	WHI2
MDM12	TPK1	7732.75	643.75	9.3356	48.9517	177.82
MDM12	TPK2	3454	904.999	6.2236	40.9983	70.042
MDM12	GPA2	14031.8	4372.49	9.3374	66.002	173.565
MDM12	GAL11	3829	1326	8.8577	30.8233	137.172
MDM12	MSN5	6244.5	303	8.903	44.9125	161.411
MDM12	HOG1	1935.5	415	6.6945	39.7773	45.7628
MDM12	UMP1	10887.5	2933	13.8457	66.0679	154.018
MDM12	SOV1	4357.25	993.5	7.7831	42.6796	94.6589
MDM12	SSN3	14520	1935	10.4706	52.2003	319.715
MDM12	MCK1	2120.5	268.033	11.4235	25.6329	126.433
MDM12	YAK1	4097.5	614.25	7.5036	47.2019	87.2608
MDM12	PSR1	3874	607	6.5568	42.8338	87.7767
MDM12	MSC1
MDM12	PSR2	4495.75	1118.75	7.554	40.27	99.4308
MDM12	RIM11	5077.5	1268.75	7.6654	53.5722	89.5038
MTL1	RAS2	2944	211	12.6772	32.6487	130.371
MTL1	SNF1	7715.5	194.5	12.4988	53.9546	181.278
MTL1	MSN2	5462.25	215.5	11.7032	44.6381	157.298
MTL1	MSN2MSN4	2903	131	14.8136	38.2779	122.161
MTL1	RIM15	7097	176	10.4247	50.9843	171.767
MTL1	BMH2	10015.5	466.25	6.7237	54.3551	200.237
MTL1	SCH9	16160.8	1772.75	11.1396	50.9612	360.071
MTL1	EAF7	11860.5	889.5	9.7715	57.6192	226.299
MTL1	SOK2	12240	798.5	9.9473	56.8071	223.681
MTL1	GIS1	7043	214.5	5.8296	43.0323	185.112
MTL1	YGK3	8020.5	276	9.3053	46.5577	211.959
MTL1	MSN4	9404	347.5	8.7574	56.2267	190.455
MTL1	TPK3	9510.5	760	9.5316	49.4809	213.328
MTL1	TOR1	8624.5	319	8.8114	49.0228	204.184
MTL1	WHI2	4721.5	213.5	8.9827	36.8252	162.091
MTL1	TPK1	10609.2	782.25	10.4273	49.9026	245.449
MTL1	TPK2	4974	236	9.0629	39.2153	157.723
MTL1	GPA2	15489	2770.25	10.0767	60.139	255.566
MTL1	GAL11	1222	382.5	10.138	34.0961	35.0502
MTL1	MSN5	8553	206	10.0259	43.9346	244.913
MTL1	HOG1	3934.25	242	9.4788	42.1062	111.871
MTL1	UMP1	5339.5	509	6.3276	45.7333	96.4673
MTL1	SOV1	7509.25	577.75	9.0719	46.277	186.342
MTL1	SSN3	4299	515.5	7.0451	36.7868	123.296
MTL1	MCK1	3978.5	170.437	11.5937	26.2547	258.072
MTL1	YAK1	8319.75	268.5	10.175	46.3228	220.484
MTL1	PSR1	7365	243.5	9.447	44.8874	202.185
MTL1	MSC1	16842.2	4686	12.5306	60.3624	255.769
MTL1	PSR2	7149.25	253.5	8.6033	44.9604	190.508
MTL1	RIM11	9111.75	256.5	9.3011	49.3754	218.814
ELP4	RAS2	5336.5	340	12.1351	45.7647	141.074
ELP4	SNF1	9395.5	392.5	11.5131	60.8638	183.486
ELP4	MSN2	10065	673.25	12.5486	67.0829	175.309
ELP4	MSN2MSN4	4456.5	216	14.1419	46.4552	129.218
ELP4	RIM15	9372.75	370	10.363	57.8434	190.58
ELP4	BMH2	13219.5	1455.25	11.1522	61.9644	234.119
ELP4	SCH9	16804.2	915	10.3068	61.0561	315.127
ELP4	EAF7	14690.8	2218	13.3102	65.6308	240.841
ELP4	SOK2	15234.5	3328.25	12.0769	67.9918	194.081
ELP4	GIS1	10539.8	1262	9.5982	53.9603	207.764
ELP4	YGK3	13002.5	1154	12.5963	61.5051	245.511
ELP4	MSN4	12426.2	806.5	12.0226	68.0775	211.111
ELP4	TPK3	7098	369	10.6332	46.5327	183.802
ELP4	TOR1	11368	1296	12.1311	62.7251	197.98
ELP4	WHI2	7383.25	380.5	9.6897	52.6559	159.765
ELP4	TPK1	15175.5	2115.25	13.2244	69.3586	237.313
ELP4	TPK2	11016.2	790.5	11.8326	61.3938	207.786
ELP4	GPA2	3821.5	304	10.1357	32.7382	155.111
ELP4	GAL11
ELP4	MSN5	10377	641	10.5692	59.7068	199.306
ELP4	HOG1	4408	405.5	10.8444	45.8266	111.088
ELP4	UMP1	12453	2791	15.4756	77.8509	159.443
ELP4	SOV1	8649	1007	10.2294	49.9736	192.838
ELP4	SSN3	23381	1753	12.561	61.581	442.508
ELP4	MCK1	4813	320	7.9689	41.716	133.824
ELP4	YAK1	11623	646.5	11.1413	62.3696	215.881
ELP4	PSR1	13020	875.5	12.1826	64.1195	235.889
ELP4	MSC1	16352	1864.5	12.8845	72.5036	251.1
ELP4	PSR2	12106	1056.5	11.6096	60.8131	226.483
ELP4	RIM11	14608	1364.5	12.8103	65.9883	251.565
IRA2	RAS2	6457	4553.62	21.3731	29.2472	242.505
IRA2	SNF1	10070	7931.5	24.3823	49.6331	59.1517
IRA2	MSN2	1193.5	292.25	19.76	25.4191	51.439
IRA2	MSN2MSN4	974	222	15.083	26.0022	66.9652
IRA2	RIM15	1240.75	215.999	13.8186	25.0648	88.5871
IRA2	BMH2	1412	203	10.0867	21.9393	101.603
IRA2	SCH9	7522	571	7.9525	57.4078	139.856
IRA2	EAF7	1838	213.941	12.1215	24.0821	136.711
IRA2	SOK2	1488.5	239.998	9.8353	22.9684	96.7362
IRA2	GIS1	1523	240.001	9.1989	23.1456	91.1688
IRA2	YGK3	1429.5	234	13.7996	24.2716	105.019
IRA2	MSN4	1177.5	278.25	13.3498	24.1386	81.7326
IRA2	TPK3	1921	256.003	10.4546	25.7918	111.211
IRA2	TOR1	1440	231.992	11.4651	24.124	91.9005
IRA2	WHI2	1834	274.018	12.9947	26.524	109.445
IRA2	TPK1	1781	305.517	11.6274	25.403	106.241
IRA2	TPK2	1087	260.5	13.4451	24.2548	74.8396
IRA2	GPA2	1916.25	227.511	12.0155	25.4513	124.165
IRA2	GAL11
IRA2	MSN5	2145	262.043	12.4144	26.1943	125.884
IRA2	HOG1	372.5	246	6.0416	53.782	6.5335
IRA2	UMP1
IRA2	SOV1	3195	548.923	10.4662	26.6613	157.596
IRA2	SSN3	1371.5	321	12.135	22.8038	95.1332
IRA2	MCK1	1414	309.999	11.407	25.1606	81.4181
IRA2	YAK1	1685	258.526	11.7895	25.7883	99.3977
IRA2	PSR1	1879.25	307.232	12.0384	26.2504	108.178
IRA2	MSC1	2457.25	215.518	6.0817	24.988	117.102
IRA2	PSR2	1586.5	219.498	13.1168	23.0497	177.207
IRA2	RIM11	1953.5	275.546	11.9949	26.1771	117.67
HAP3	RAS2	11663	4584	18.455	68.9364	148.175
HAP3	SNF1	6881.25	173	11.883	54.3662	158.936
HAP3	MSN2	5398	183	13.8964	49.0121	124.948
HAP3	MSN2MSN4	4423.5	265	13.1117	45.8968	125.417
HAP3	RIM15	7097	182.5	10.3788	57.3816	147.221
HAP3	BMH2	8561.5	543.75	7.0562	57.9442	160.486
HAP3	SCH9	9860.25	1308.5	10.0873	62.1431	165.629
HAP3	EAF7	10465.8	1059.5	10.6107	62.2716	183.454
HAP3	SOK2	7337	613	8.2932	47.8703	149.58
HAP3	GIS1	6829	330.5	6.2162	48.0287	155.22
HAP3	YGK3	10477.5	396	9.7731	59.0829	204.628
HAP3	MSN4	8621	410	9.8682	59.7502	165.869
HAP3	TPK3	10550.5	1628	11.7485	59.8547	186.96
HAP3	TOR1	7820	397	8.7271	59.0349	154.869
HAP3	WHI2	4478.75	262	9.3584	39.5673	137.454
HAP3	TPK1	8538.5	442	9.9273	59.247	165.083
HAP3	TPK2	4533.5	296	9.7608	40.218	139.84
HAP3	GPA2	7850.25	292.25	10.0104	51.4185	178.458
HAP3	GAL11	857	313.25	9.3858	36.7425	20.0033
HAP3	MSN5	8033.5	187	10.8688	46.6439	201.982
HAP3	HOG1	1825.75	258.5	9.4785	38.8059	51.7882
HAP3	UMP1	6336	810	8.9477	65.017	90.0944
HAP3	SOV1	7924.25	386.5	8.4262	59.4336	148.529
HAP3	SSN3	17299	652.5	10.872	55.4248	376.607
HAP3	MCK1	3874.5	217	9.0891	34.595	143.718
HAP3	YAK1	6842.5	253.5	10.5921	49.0688	169.615
HAP3	PSR1	7663.25	320.011	9.7329	51.3181	176.878
HAP3	MSC1	14521.5	3575.27	14.0815	65.616	214.765
HAP3	PSR2	6660.25	326.25	9.5187	47.2859	166.122
HAP3	RIM11	8903.5	448	9.1209	57.2366	176.134
REG1	RAS2	11252.5	5330	16.8118	62.7622	141.715
REG1	SNF1	7460	220	11.7304	49.0454	168.482
REG1	MSN2	6806	193	12.7521	65.5936	127.03
REG1	MSN2MSN4	4863.5	136	14.445	61.0053	97.1698
REG1	RIM15	7846	283	11.7657	61.1177	154.808
REG1	BMH2
REG1	SCH9	25706	2150.5	11.8977	63.0464	464.299
REG1	EAF7	8314.75	289.5	9.2017	61.2024	155.232
REG1	SOK2	20722	2219	10.6205	58.3302	371.018
REG1	GIS1	5445.75	235	4.3439	45.5369	125.436
REG1	YGK3	1308	185	8.7389	28.4317	55.0771
REG1	MSN4	7780.5	435	10.4006	58.567	127.883
REG1	TPK3	7959	595	8.6486	60.8381	143.302
REG1	TOR1	5481.5	1104.97	11.9644	34.5902	229.112
REG1	WHI2	5454	299.5	11.129	46.179	146.383
REG1	TPK1	9483.25	715.5	9.7815	63.0347	165.778
REG1	TPK2	7955.25	870.75	9.6147	57.8081	147.191
REG1	GPA2	2708	286.5	8.1015	35.0531	91.0707
REG1	GAL11
REG1	MSN5	10358	543.993	10.6565	58.5141	231.845
REG1	HOG1	3740	411	11.3311	41.8508	106.881
REG1	UMP1	6858	961	10.5213	64.4813	111.301
REG1	SOV1
REG1	SSN3	16223	1473.95	11.7216	50.7253	377.781
REG1	MCK1	4046.25	168	8.334	39.9452	123.501
REG1	YAK1	8182.5	425	10.8538	58.4951	163.887
REG1	PSR1	9363.25	392	9.5764	58.9023	182.872
REG1	MSC1
REG1	PSR2	7383.75	640.25	8.4771	57.5777	138.012
REG1	RIM11	1377	211	10.7806	23.9532	86.5843
RPI1	RAS2	11469	4934.5	16.2256	59.5898	162.885
RPI1	SNF1	5182	220	10.6764	44.619	137.158
RPI1	MSN2	4225.5	147	13.8504	42.4479	122.462
RPI1	MSN2MSN4	2871	141	16.4289	40.3276	109.471
RPI1	RIM15	6047.75	153	11.3905	50.387	151.37
RPI1	BMH2	8018.5	408	7.2391	53.5785	167.115
RPI1	SCH9	17021.2	619.5	12.3433	43.3057	535.638
RPI1	EAF7	8909	602.5	10.0492	54.3943	186.433
RPI1	SOK2	12101	1238	10.5613	60.3732	203.905
RPI1	GIS1	5775.5	327.25	4.789	44.7684	136.649
RPI1	YGK3	6937	307.5	9.5218	49.2987	166.093
RPI1	MSN4	5384	300	10.5994	45.4516	147.535
RPI1	TPK3	8801	811	9.3246	59.566	165.23
RPI1	TOR1	14703	1177	9.9386	54.1048	311.57
RPI1	WHI2	3867.5	247.25	8.6115	38.2037	123.1
RPI1	TPK1	7242.25	425.5	10.9359	51.5255	168.487
RPI1	TPK2	4247	284.25	8.5975	40.3468	125.708
RPI1	GPA2	13000.5	2449.25	10.9631	62.7356	205.116
RPI1	GAL11	5823	1453	5.288	22.171	257.888
RPI1	MSN5	6960	171	10.1839	45.1169	191.998
RPI1	HOG1	1027.5	224.5	5.8053	37.5112	24.764
RPI1	UMP1	7647.5	1183.25	11.3535	66.2282	118.407
RPI1	SOV1	4771.75	438.5	7.9724	42.4149	122.803
RPI1	SSN3	16728.5	10444	19.2413	60.2844	158.378
RPI1	MCK1	3128.25	248.99	12.0508	27.651	181.566
RPI1	YAK1	5674	260	10.4106	45.8217	152.762
RPI1	PSR1	5604.5	282	9.2026	46.4377	143.603
RPI1	MSC1	11925	2109	11.4672	62.9668	192.121
RPI1	PSR2	5016.5	262.25	8.188	43.3441	136.496
RPI1	RIM11	2132	263.547	13.7576	22.9103	301.855
RAD24	RAS2	17091	1069.5	12.6163	61.9417	336.346
RAD24	SNF1	7213.25	196.5	13.528	55.5166	164.91
RAD24	MSN2	4387	148	13.5215	47.6901	121.032
RAD24	MSN2MSN4	2834	162	15.2107	41.6152	100.654
RAD24	RIM15	5872.25	165	11.9179	53.6221	139.809
RAD24	BMH2	7893.5	346.25	9.479	48.6699	185.541
RAD24	SCH9	24462.5	1358	12.7758	50.9137	582.378
RAD24	EAF7	10281.8	620.5	10.2248	62.9276	184.689
RAD24	SOK2	10521.5	1233	11.5124	61.3232	185.048
RAD24	GIS1	6492.75	369	7.0126	46.2661	156.865
RAD24	YGK3	5705	197	9.5285	46.3296	147.89
RAD24	MSN4	5810.25	226	11.6714	54.0393	133.191
RAD24	TPK3	11096	1498.5	11.0922	63.3014	186.939
RAD24	TOR1	9501	607	9.1165	59.1376	171.935
RAD24	WHI2	5678	385.5	9.6698	40.9762	167.679
RAD24	TPK1	9287	633	11.1874	60.8964	175.054
RAD24	TPK2	5094.25	303.25	9.9063	43.712	139.663
RAD24	GPA2	9878.75	1018.75	9.0135	62.0504	168.329
RAD24	GAL11	8196	1874.97	5.2124	23.1353	344.297
RAD24	MSN5	7280	204	11.2387	46.8909	182.227
RAD24	HOG1	1392	248	6.9622	40.8509	36.9411
RAD24	UMP1	4296.5	678	8.1863	61.7911	86.7358
RAD24	SOV1	13462.5	1335.5	11.4589	49.9042	312.463
RAD24	SSN3	6098	769	8.4045	46.5759	138.847
RAD24	MCK1	3322.5	214.948	12.015	27.969	191.174
RAD24	YAK1	6778	308	10.152	49.0185	165.293
RAD24	PSR1	7656	365	9.3893	53.6115	164.885
RAD24	MSC1	14108.8	2718.5	12.7028	62.1641	231.905
RAD24	PSR2	6558	337	9.3231	49.0475	155.944
RAD24	RIM11	7851	346.25	9.1679	55.9918	160.489
UBI4	RAS2
UBI4	SNF1	6486.75	177.75	13.1849	56.1487	149.287
UBI4	MSN2	4850.5	167	13.8806	48.5304	134.288
UBI4	MSN2MSN4	3231	154	15.6328	43.9145	108.355
UBI4	RIM15	7254.75	234	10.522	60.6878	140.884
UBI4	BMH2	9843	869	7.5272	61.4742	167.769
UBI4	SCH9	6075.75	495	4.7164	37.0452	179.91
UBI4	EAF7	11569	1219.25	10.9567	61.6943	205.397
UBI4	SOK2	8486.5	519	10.4381	51.0469	196.287
UBI4	GIS1	7052.25	525.25	6.7664	48.3698	156.971
UBI4	YGK3	8441.5	438.5	9.5818	58.9253	163.083
UBI4	MSN4	9405.5	521.5	9.6491	62.0422	170.734
UBI4	TPK3	11168.5	1608	11.3755	61.3793	185.433
UBI4	TOR1	10071	1475.75	10.7201	61.2626	169.985
UBI4	WHI2	4769	361	9.6847	41.4627	136.738
UBI4	TPK1	10161	765	10.7599	62.578	183.094
UBI4	TPK2	5372.25	436.5	8.2923	43.6386	137.61
UBI4	GPA2	5435.5	704.584	11.1239	45.2213	150.585
UBI4	GAL11	1949	677.848	4.9854	12.9662	118.214
UBI4	MSN5	8922	385	9.0913	63.7273	157.468
UBI4	HOG1	1890	268	8.1669	39.1107	50.4132
UBI4	UMP1	4168	636	12.0138	41.1265	103.535
UBI4	SOV1	6750.5	467.75	7.5886	59.0006	122.884
UBI4	SSN3	3177	549	3.1821	40.5282	70.8352
UBI4	MCK1	3784.5	275.5	8.4047	33.6957	137.104
UBI4	YAK1	7234	357.5	10.396	51.4951	167.173
UBI4	PSR1	7740.5	402.5	8.9532	53.1803	168.075
UBI4	MSC1	14302.8	2600.5	11.9018	68.0092	211.822
UBI4	PSR2	7666	421.5	8.7431	53.0818	160.823
UBI4	RIM11
YAK1	RAS2	13083	6096	19.5935	68.7393	145.227
YAK1	SNF1	5799.5	190	12.7053	50.7849	151.479
YAK1	MSN2	3169	136	14.6818	41.4996	111.204
YAK1	MSN2MSN4	1744.5	146	16.2404	40.9886	64.9786
YAK1	RIM15	7563.25	245	10.4206	59.19	150.899
YAK1	BMH2	7500.75	326.75	7.617	53.625	154.123
YAK1	SCH9	9384	647	9.6349	68.3134	150.601
YAK1	EAF7	8531.25	379.5	10.2948	59.792	165.703
YAK1	SOK2	11080.5	1539.5	12.5143	60.1616	182.914
YAK1	GIS1	6306.75	419	6.8014	46.9396	146.969
YAK1	YGK3	6556	239	10.0232	48.0238	165.097
YAK1	MSN4	6691	315	10.7805	54.2073	148.564
YAK1	TPK3	7835	547	10.289	57.584	159.829
YAK1	TOR1	6674	305	11.0304	49.4562	160.476
YAK1	WHI2	4832.5	382	10.4621	39.0261	156.619
YAK1	TPK1	7767.25	547.75	10.3715	58.1079	151.766
YAK1	TPK2	4596.75	307	9.1471	42.3071	129.693
YAK1	GPA2	12225.8	1799	11.4509	64.7273	197.324
YAK1	GAL11	728	379	5.5646	24.3761	81.1496
YAK1	MSN5	6288	209	12.2417	45.2727	184.928
YAK1	HOG1	1214	214.25	7.7369	39.5034	30.9084
YAK1	UMP1	6507.5	918	10.4181	63.7117	108.973
YAK1	SOV1	6057.25	505.5	10.1401	49.9965	139.413
YAK1	SSN3	13704.5	1483	11.5058	48.1938	314.565
YAK1	MCK1	3034.25	260.022	10.1771	30.4036	141.56
YAK1	YAK1
YAK1	PSR1	6066	262	10.5315	46.3479	160.332
YAK1	MSC1	15766.8	5331.25	14.0526	67.3067	198.07
YAK1	PSR2	5900	264	9.1291	44.792	159.7
YAK1	RIM11	6541.75	265	9.9461	47.142	154.333
DMA2	RAS2	2009	306.694	15.5373	27.7217	132.852
DMA2	SNF1	6314.25	252.75	11.792	51.1629	158.123
DMA2	MSN2	5065	160	12.2661	50.4622	133.767
DMA2	MSN2MSN4	2769	148	14.5101	40.6361	102.104
DMA2	RIM15	6652.25	193.5	9.1616	59.6041	129.042
DMA2	BMH2	12426.5	758.75	8.8306	51.3974	280.169
DMA2	SCH9	7659.5	304.5	10.8195	58.6873	154.54
DMA2	EAF7	11037.8	1153.5	10.6737	60.5108	200.006
DMA2	SOK2	12235	1848	12.1939	62.3887	198.06
DMA2	GIS1	1510	235.5	7.9794	22.1099	89.6278
DMA2	YGK3	8011	396	7.6929	57.4425	150.562
DMA2	MSN4	3334.5	315	9.3169	33.9022	123.943
DMA2	TPK3	6003.5	851.5	7.7561	47.7234	127.021
DMA2	TOR1	7640	1394	10.4999	65.3756	128.586
DMA2	WHI2	4207	281.5	7.9129	41.598	116.443
DMA2	TPK1	1359.75	311.475	14.0538	24.9695	94.2494
DMA2	TPK2	4704	370	8.0025	41.6803	125.079
DMA2	GPA2	10666.8	929.25	9.0914	63.6123	180.462
DMA2	GAL11	703	399	15.8794	22.5921	70.0426
DMA2	MSN5	4312	208	9.227	40.1616	144.258
DMA2	HOG1	1450.25	201.5	7.2328	38.4246	40.3024
DMA2	UMP1	8623.5	2042.5	11.3307	69.9542	105.957
DMA2	SOV1	7011.5	530.5	8.9738	53.4202	144.368
DMA2	SSN3	10695	6238	9.2902	44.3793	151.998
DMA2	MCK1	3325.5	226.5	10.6691	28.9015	175.046
DMA2	YAK1	6338.5	293.25	10.0108	47.7522	160.05
DMA2	PSR1	7138	313	8.8965	48.9078	168.632
DMA2	MSC1	12802.2	2529.5	12.2564	65.9575	194.447
DMA2	PSR2	6015.75	376	8.7194	44.4747	158.296
DMA2	RIM11	7313.75	549	9.3564	47.738	158.34
TPK2	RAS2	10980	6552	17.4576	54.5615	110.922
TPK2	SNF1	3056	204.5	12.2539	27.65	151.356
TPK2	MSN2	2519	145	13.0047	38.2935	110.232
TPK2	MSN2MSN4	2579	188	13.7808	38.3883	90.7635
TPK2	RIM15	4805.25	171	10.6089	43.9862	136.373
TPK2	BMH2	14536.5	1718	10.2339	46.8864	319.005
TPK2	SCH9	8901.5	408.5	9.7899	50.5179	209.673
TPK2	EAF7	7314.5	573	6.9832	54.3467	143.156
TPK2	SOK2	8741	1436.5	9.9375	61.8839	147.475
TPK2	GIS1	3649	259	2.8978	34.7982	106.323
TPK2	YGK3	4363	271	8.2309	41.5447	124.635
TPK2	MSN4	4711.5	289.5	8.1341	42.3434	128.608
TPK2	TPK3	6165	494	8.0147	47.8049	142.486
TPK2	TOR1	9224.5	1148	15.263	66.9427	199.272
TPK2	WHI2	3813.5	319.217	11.4601	30.9597	186.841
TPK2	TPK1	4459.75	457.75	10.114	38.35	143.246
TPK2	TPK2
TPK2	GPA2	12915	2695.25	9.5067	61.8426	195.823
TPK2	GAL11	766	444.962	17.6981	23.5142	112.159
TPK2	MSN5	5131	195	8.7304	39.6805	156.883
TPK2	HOG1	601.5	231.5	15.4645	20.1624	120.154
TPK2	UMP1	2222.5	490.5	12.1344	31.3914	90.3707
TPK2	SOV1	3583.5	383	7.1709	36.7066	107.93
TPK2	SSN3	13349.5	4628	15.4001	55.7676	220.577
TPK2	MCK1	2304	230.75	11.0028	25.0834	152.205
TPK2	YAK1	4398	308	9.0894	37.4293	144.71
TPK2	PSR1	4137.5	275.5	6.6236	37.1098	127.007
TPK2	MSC1	8346.75	1866	10.822	57.6321	144.95
TPK2	PSR2	3277.25	255.997	10.4039	29.1381	159.871
TPK2	RIM11	5796.25	688.5	9.0768	34.8473	178.977
PDE1	RAS2	9949.5	408.25	11.2208	56.652	211.006
PDE1	SNF1	2374.25	149.981	12.8516	27.6565	154.057
PDE1	MSN2	2200	145	13.4822	37.66	107.516
PDE1	MSN2MSN4	4478	266	11.6717	40.3627	152.967
PDE1	RIM15	2022.75	204.353	12.7972	26.9555	125.499
PDE1	BMH2	9048.5	474.5	7.3848	51.5762	195.32
PDE1	SCH9	29380.5	1927	12.4905	51.4839	668.291
PDE1	EAF7	2535	191.577	9.0912	27.215	127.522
PDE1	SOK2	1899.5	224.025	7.9003	25.7909	113.891
PDE1	GIS1	1873.25	190.498	6.2695	23.8556	95.4449
PDE1	YGK3	4228	256	8.4514	38.3739	135.252
PDE1	MSN4	1904.75	208.022	11.3869	26.2907	111.741
PDE1	TPK3	2077	209.961	7.3636	25.8933	110.465
PDE1	TOR1	18258	862.5	9.7732	51.2527	400.873
PDE1	WHI2	3800.75	199.983	12.4466	29.3121	212.256
PDE1	TPK1	2055.5	288.021	11.0095	26.5847	112.141
PDE1	TPK2	4326	255.5	8.3855	39.4307	130.85
PDE1	GPA2	2538.75	187.418	9.6387	27.072	132.085
PDE1	GAL11	396	334.5	47.2188	47.3071	36.9578
PDE1	MSN5	2990	200.03	9.7431	28.2946	148.918
PDE1	HOG1	2015.5	232	8.3162	35.7461	64.2226
PDE1	UMP1	12375	2243	12.8549	67.8339	179.738
PDE1	SOV1	1415.75	224.513	11.5532	22.992	103.482
PDE1	SSN3	14637.8	428.5	10.7074	47.368	391.454
PDE1	MCK1	4059.25	180.422	10.3266	28.5114	208.986
PDE1	YAK1	7465.75	218	9.8391	48.1648	188.77
PDE1	PSR1	7843.5	321.5	9.2066	48.4969	188.871
PDE1	MSC1	19293.8	7659.25	13.3479	63.3217	234.934
PDE1	PSR2	2351.75	194.455	9.0428	27.0801	116.132
PDE1	RIM11	10202	395.5	10.0413	51.4857	236.14
EAF7	RAS2	10506.5	7375	21.013	46.5367	136.872
EAF7	SNF1	10599.8	242.5	11.8507	62.3862	208.547
EAF7	MSN2	5986	162	11.4481	61.4548	117.899
EAF7	MSN2MSN4	2714	127	13.9552	42.0164	93.2881
EAF7	RIM15	10420.2	333.5	9.9724	62.1139	194.755
EAF7	BMH2	12845.8	1058.5	8.8249	65.0337	211.424
EAF7	SCH9	12359	796.5	9.5828	58.032	238.262
EAF7	EAF7
EAF7	SOK2	17667	1408	10.8372	56.1819	380.679
EAF7	GIS1	9205.5	645.499	6.0658	54.006	178.094
EAF7	YGK3	12296.5	945	10.4949	63.6113	215.54
EAF7	MSN4	11530.8	477	11.0599	71.3468	186.702
EAF7	TPK3	14338	2402	11.9682	64.732	210.434
EAF7	TOR1	12926	905	9.9133	66.3895	209.517
EAF7	WHI2	5906.5	259.5	8.9223	44.0751	157.84
EAF7	TPK1	13749	1599.5	12.576	65.8106	230.331
EAF7	TPK2	10046.8	649.25	9.2944	61.8112	180.072
EAF7	GPA2	18632	4472.02	11.9933	68.7353	251.9
EAF7	GAL11	1272	417	9.8757	42.7825	27.2923
EAF7	MSN5	4945	223	8.9833	38.7216	166.818
EAF7	HOG1	2777.5	254.5	11.5858	43.8645	76.6813
EAF7	UMP1	7693	1672	11.2401	62.5317	119.728
EAF7	SOV1	12321	1154	10.2331	70.8851	186.629
EAF7	SSN3	19112	1584	11.416	58.5165	371.725
EAF7	MCK1	6086	241	7.9621	42.4595	169.355
EAF7	YAK1	9567.25	311	9.6873	60.1666	184.373
EAF7	PSR1	11783.8	557.5	9.7217	62.1154	215.659
EAF7	MSC1	18031.5	3423	13.8141	67.2552	276.382
EAF7	PSR2	10106.5	509.5	8.4863	60.0139	187.249
EAF7	RIM11	14124.5	951.25	10.8366	67.0535	236.593
ERM6	RAS2	4336	432	11.7021	41.9761	129.012
ERM6	SNF1	6302	163.5	11.5202	49.8847	157.082
ERM6	MSN2	4881	137.992	12.7901	47.185	130.705
ERM6	MSN2MSN4
ERM6	RIM15	7010	234	9.9723	59.8138	136.672
ERM6	BMH2	9138.75	495.25	5.941	62.6678	153.627
ERM6	SCH9	9884.75	428.5	10.5508	38.4095	337.634
ERM6	EAF7	7033.5	252.75	9.6034	50.7316	164.843
ERM6	SOK2	2528.5	395	9.1454	26.971	117.23
ERM6	GIS1	4273	174	3.9809	41.5194	110.265
ERM6	YGK3	5857.5	204	7.5773	46.0035	142.166
ERM6	MSN4
ERM6	TPK3	10522	1631.5	10.7639	62.4206	171.662
ERM6	TOR1	16972.5	1143.75	10.2103	55.2281	340.917
ERM6	WHI2	4214.5	264	8.3333	39.8748	123.923
ERM6	TPK1	9117.5	507	10.1298	61.4032	168.822
ERM6	TPK2	5218.5	396.5	7.7636	44.3961	130.073
ERM6	GPA2	5127	683.5	7.6979	49.0933	112.289
ERM6	GAL11	916.5	354	8.6194	22.9267	87.3483
ERM6	MSN5	8620	210	10.9175	45.1551	224.399
ERM6	HOG1	1853	212.25	6.6274	39.7961	47.8694
ERM6	UMP1
ERM6	SOV1	5057.25	271	7.8469	45.2209	128.855
ERM6	SSN3	2677	446.999	8.4638	26.4054	115.403
ERM6	MCK1	3800.25	254.43	10.133	30.8535	174.27
ERM6	YAK1	7076.25	304.5	9.9964	48.88	173.556
ERM6	PSR1	7499	349	9.5364	51.1784	171.379
ERM6	MSC1	15266.5	3609	12.9608	62.4756	237.894
ERM6	PSR2	11860	577.5	10.2015	45.2622	323.201
ERM6	RIM11	6637.75	248	8.5019	48.4271	159.03
UBP3	RAS2	14426	5843.5	25.9797	59.2881	249.106
UBP3	SNF1	6766.25	398.5	14.1188	59.1798	136.763
UBP3	MSN2	3919	477	16.6906	61.1982	91.7487
UBP3	MSN2MSN4	17390	685.5	11.9975	54.7444	278.766
UBP3	RIM15	6465	393.5	13.3985	60.9063	119.981
UBP3	BMH2	8730	620	10.6694	59.3409	167.29
UBP3	SCH9	16924.5	1599	11.7191	62.3317	306.105
UBP3	EAF7	15457.5	1508	10.982	56.9973	305.361
UBP3	SOK2	9432.5	1428	11.1657	56.3716	170.031
UBP3	GIS1	5499.75	434	8.5826	47.9256	125.101
UBP3	YGK3	9956	708.5	12.9324	60.7296	194.591
UBP3	MSN4	9003.5	731	14.9779	62.8675	174.039
UBP3	TPK3	12328	1153.5	14.6532	72.5502	202.006
UBP3	TOR1	11840.5	561	10.144	44.1567	290.105
UBP3	WHI2	4859.5	562.5	12.6232	42.603	138.898
UBP3	TPK1	10111.5	784.25	14.8072	64.9957	187.423
UBP3	TPK2	5454.75	616.75	12.3337	50.2817	124.123
UBP3	GPA2	19992	2965.75	16.6634	74.0548	302.245
UBP3	GAL11
UBP3	MSN5	9764	547	14.439	63.1945	190.46
UBP3	HOG1	13460.8	1358	11.5418	48.3779	325.619
UBP3	UMP1
UBP3	SOV1	14915	980	12.6044	52.9915	351.528
UBP3	SSN3	15079	1355	11.7994	49.4211	388.001
UBP3	MCK1
UBP3	YAK1	6969.25	452.5	12.7483	53.5062	154.526
UBP3	PSR1	7847.5	564.5	12.1433	61.0122	149.919
UBP3	MSC1	6835.25	652	8.8074	48.9964	151.194
UBP3	PSR2	6369	455.75	9.1829	44.8559	167.397
UBP3	RIM11
SKN7	RAS2	10032	4560.5	20.7332	49.6029	168.169
SKN7	SNF1	5076.5	226.5	11.7711	47.8154	123.815
SKN7	MSN2	4289	165	12.7578	49.1609	118.808
SKN7	MSN2MSN4	3030	191	15.1855	42.6298	102.561
SKN7	RIM15	5419	206	8.3592	55.2076	110.734
SKN7	BMH2	13394	1296.5	9.5114	52.9865	272.453
SKN7	SCH9	9477.5	267	11.9371	65.6234	173.65
SKN7	EAF7	8240.5	572.25	9.842	55.8449	164.049
SKN7	SOK2	11880.5	3140.5	10.7507	60.8717	176.567
SKN7	GIS1	5178	316	5.6787	44.0272	127.508
SKN7	YGK3	6126	312	9.1693	48.4413	147.319
SKN7	MSN4	7255.5	404	9.809	53.8221	155.932
SKN7	TPK3	9121.5	1400	10.5866	60.3927	158.706
SKN7	TOR1	3787	439	10.9069	45.874	91.3079
SKN7	WHI2	3029	335.25	9.5603	34.343	108.526
SKN7	TPK1	7031.75	481	9.9758	52.6542	152.071
SKN7	TPK2	3865.75	332.5	7.1866	41.6812	103.233
SKN7	GPA2	8351.5	832.5	11.4702	50.8555	190.906
SKN7	GAL11	813.5	460.003	18.9899	24.2214	68.3728
SKN7	MSN5	7043	201	10.298	44.4392	170.929
SKN7	HOG1	1365.5	261.5	7.3035	38.5261	36.1033
SKN7	UMP1	2290.25	475	7.285	39.3694	63.8022
SKN7	SOV1	11872	1399.5	9.1313	55.5567	229.224
SKN7	SSN3	13192	6786	12.2519	55.0633	159.073
SKN7	MCK1	2708.75	258.97	10.4123	28.01	137.473
SKN7	YAK1	12277.8	1027.5	10.3173	44.4442	329.486
SKN7	PSR1	5357.5	294.5	7.2389	47.1619	126.84
SKN7	MSC1	11000.8	2677.5	13.4599	60.5145	178.042
SKN7	PSR2	4848.75	325	7.4777	44.5625	123.05
SKN7	RIM11	6514	433.999	6.2271	54.4584	120.049
WHI2	RAS2	9053.5	5480.35	22.888	45.5727	157.905
WHI2	SNF1	3184.5	223.66	11.57	31.8663	148.724
WHI2	MSN2	3064	148	13.3045	35.6821	113.605
WHI2	MSN2MSN4	2355.75	157	14.7917	36.3645	101.18
WHI2	RIM15	4234	170	9.4384	42.6779	119.562
WHI2	BMH2	4723.5	179	4.4244	45.6465	109.725
WHI2	SCH9	15500.5	690	12.5611	49.6806	406.644
WHI2	EAF7	4338.5	180.75	5.649	42.7905	113.298
WHI2	SOK2	8620.5	664	7.2439	52.1434	173.709
WHI2	GIS1	3554	214.5	0.98099	41.5381	82.8814
WHI2	YGK3	4382.5	174	7.5932	41.3798	114.93
WHI2	MSN4	4911	249	8.7072	43.5441	134.443
WHI2	TPK3	6115.5	486	5.0336	47.9654	116.984
WHI2	TOR1	4219	266.499	6.2592	42.4623	107.261
WHI2	WHI2
WHI2	TPK1	5496	340.5	7.8915	48.4331	126.531
WHI2	TPK2	2645.5	246.486	9.4685	28.3166	124.389
WHI2	GPA2	7155.75	466.25	6.1298	56.4154	134.815
WHI2	GAL11
WHI2	MSN5	5946	248.5	8.2759	43.9078	151.627
WHI2	HOG1	1109	183	11.4157	37.9673	34.7788
WHI2	UMP1	4435.5	755.5	8.3114	46.79	92.1906
WHI2	SOV1	7202	433	9.4796	35.8405	255.424
WHI2	SSN3	8946.5	963.5	8.6335	35.917	259.294
WHI2	MCK1	2923.5	266.051	7.4789	27.573	129.434
WHI2	YAK1	3818.5	279.5	8.2238	37.0709	122.15
WHI2	PSR1	4578	216.5	7.3389	42.2777	125.395
WHI2	MSC1	9919	1698	9.3418	61.9509	157.213
WHI2	PSR2	3647.5	189	7.8034	32.8139	136.819
WHI2	RIM11	4742.5	212.248	5.0131	47.9394	107.46
RCK2	RAS2	14836	4071	20.8127	71.81	231.047
RCK2	SNF1	5780	129	12.0677	53.465	137.955
RCK2	MSN2	6873.5	148	13.8678	57.9747	144.194
RCK2	MSN2MSN4	3808	105	15.2113	43.9477	132.293
RCK2	RIM15	9130.25	168	12.1425	61.3326	183.266
RCK2	BMH2	7532.5	249.5	8.8277	44.9326	201.728
RCK2	SCH9	18390.5	762.25	11.4353	46.118	515.547
RCK2	EAF7	13710.5	758	11.2738	62.1709	256.061
RCK2	SOK2	13854	1097	11.2585	67.3498	222.579
RCK2	GIS1	9015	279.5	8.6984	49.6006	215.592
RCK2	YGK3	10280	330	10.2563	59.5828	204.154
RCK2	MSN4	12204.8	348.75	11.5677	62.2446	235.427
RCK2	TPK3	12037.5	1098	10.6686	62.4888	209.271
RCK2	TOR1	10564	384	10.1399	57.9349	206.289
RCK2	WHI2	6135.25	168.5	10.1128	45.819	169.251
RCK2	TPK1	12492.5	838	11.3066	62.6233	228.564
RCK2	TPK2	6334.5	264.5	10.5323	50.1261	153.13
RCK2	GPA2	18837.2	3367.5	12.2059	68.3966	278.136
RCK2	GAL11
RCK2	MSN5	10379	201	11.3557	49.9556	258.64
RCK2	HOG1	1982	189.75	7.6872	36.4424	62.0091
RCK2	UMP1	5647.5	586	9.3173	50.6524	94.5765
RCK2	SOV1	6639	264.5	8.4714	62.2241	119.302
RCK2	SSN3	4406	485	10.0442	43.4783	108.018
RCK2	MCK1	3905.25	201	11.5237	32.5058	173.706
RCK2	YAK1	9089.5	225.5	11.2989	52.7051	212.011
RCK2	PSR1	10997.5	283	10.307	58.3191	221.838
RCK2	MSC1	16181.5	2660.75	14.4149	62.4592	283.152
RCK2	PSR2	8267.75	247	10.8489	51.5982	197.413
RCK2	RIM11	12374.8	368	10.5167	60.8923	239.682
MED7	RAS2	13738	7183	20.471	53.8379	192.699
MED7	SNF1	8008	218	11.252	51.5635	187.681
MED7	MSN2	6124.5	155.5	13.2734	52.786	145.8
MED7	MSN2MSN4	3156.5	133	14.8281	39.3391	119.34
MED7	RIM15	4409.25	141	9.769	42.6799	127.192
MED7	BMH2	10194.8	539.999	7.1956	58.8841	188.888
MED7	SCH9	27911.2	1934.5	12.3659	54.6447	616.166
MED7	EAF7	12520.5	1186.5	10.7192	64.1018	213.809
MED7	SOK2	6931	322	7.2394	46.9398	168.181
MED7	GIS1	5038.25	245	4.1256	40.0824	133.96
MED7	YGK3	19810	839	11.5864	47.2243	545.794
MED7	MSN4	9336.75	391.5	9.4384	61.0923	174.222
MED7	TPK3	7612	487	7.8384	50.9586	163.077
MED7	TOR1	11289	966.25	10.4338	65.4435	187.812
MED7	WHI2	5637.5	226	8.3472	42.3315	160.445
MED7	TPK1	6392.5	302	8.3332	47.627	153.677
MED7	TPK2	6090.75	350	8.3388	46.3605	151.259
MED7	GPA2	8105.75	487.492	6.8588	55.1669	158.892
MED7	GAL11
MED7	MSN5	9634	277.25	10.0701	48.6804	227.045
MED7	HOG1	2393.5	233.5	9.6859	44.2702	60.5823
MED7	UMP1	4346.5	514	5.6094	45.9115	89.7133
MED7	SOV1	8077	511.75	10.0519	69.0068	129.812
MED7	SSN3	15147.5	3735.5	13.1181	65.3826	221.846
MED7	MCK1	4183.75	251.952	11.4032	30.0124	209.174
MED7	YAK1	5956	239	10.1424	46.015	159
MED7	PSR1	6972	243	8.1828	60.1383	129.269
MED7	MSC1	15003	2361.5	12.9908	65.9812	240.515
MED7	PSR2	7121.25	293.75	8.5168	49.6007	165.357
MED7	RIM11	9574.5	397	8.8542	59.0144	183.715
PDE2	RAS2	2425.5	277	15.1715	33.2459	121.897
PDE2	SNF1	2190.5	186.477	14.516	35.4223	103.421
PDE2	MSN2	1552	181	15.7878	37.0624	65.8783
PDE2	MSN2MSN4	1241	151.5	17.4423	28.3972	82.3469
PDE2	RIM15	2041.25	196.512	14.5892	30.7811	111.764
PDE2	BMH2	1858.5	157.27	11.3343	25.8897	127.643
PDE2	SCH9	7646.5	364.5	9.4509	51.5282	170.61
PDE2	EAF7	2532.5	225.498	14.4089	28.2865	163.562
PDE2	SOK2	1742	225.95	11.1244	26.9942	95.639
PDE2	GIS1	1728.5	185.002	9.257	26.8547	86.7404
PDE2	YGK3	1990	201.141	13.4081	27.3587	117.849
PDE2	MSN4	2234.75	237.49	14.1813	28.5227	136.303
PDE2	TPK3	3924	219	12.944	30.4394	191.265
PDE2	TOR1	2359	173.039	12.6557	28.4771	131.091
PDE2	WHI2	1819.5	237.038	15.6367	27.6067	126.559
PDE2	TPK1	2190.5	250.73	14.4439	28.4453	135.397
PDE2	TPK2	1705.5	269.009	14.0381	27.2346	106.433
PDE2	GPA2	3313.5	196.185	13.7912	29.7584	189.433
PDE2	GAL11
PDE2	MSN5	3617	217.035	13.8808	29.505	202.452
PDE2	HOG1	332.25	222.5	5.3567	38.6329	4.2522
PDE2	UMP1	2483	345.954	13.3652	29.2085	130.292
PDE2	SOV1	1992.75	234.442	12.7568	28.7418	107.278
PDE2	SSN3	2492.5	350.04	14.1262	28.2536	138.764
PDE2	MCK1	1267.5	272.999	13.473	25.8535	78.9147
PDE2	YAK1	2193	243.995	14.6024	29.1159	129.496
PDE2	PSR1	2249.5	236.532	13.276	28.4104	128.92
PDE2	MSC1	3995.25	219.523	9.9527	30.7135	177.4
PDE2	PSR2	1585.5	213.499	13.0348	26.7981	97.7746
PDE2	RIM11	2263.5	199.988	13.0748	28.7475	127.647
MSN4	RAS2	9666	4373	22.0847	46.4315	197.307
MSN4	SNF1	3252	215.994	12.2628	29.1254	175.042
MSN4	MSN2	3118	159	15.0317	43.5444	104.775
MSN4	MSN2MSN4
MSN4	RIM15	7258	137.5	10.8732	56.0878	158.167
MSN4	BMH2	4609.5	161.5	3.3063	44.0805	108.44
MSN4	SCH9	9033.5	454.5	10.0951	62.1318	165.835
MSN4	EAF7	10166	675.5	9.2383	62.4926	179.2
MSN4	SOK2	12292	1109	9.9704	64.4204	193.562
MSN4	GIS1	6462.5	234.249	5.7481	46.4686	151.367
MSN4	YGK3	6417.5	228	8.9705	48.5264	155.784
MSN4	MSN4
MSN4	TPK3	7059.5	445	7.6132	50.2997	150.847
MSN4	TOR1	6128	234	7.3573	47.4751	149.179
MSN4	WHI2	4354	203	6.4141	41.8237	109.483
MSN4	TPK1	4836.5	265	8.0955	42.8064	133.039
MSN4	TPK2	5121.5	316	8.083	44.0874	133.195
MSN4	GPA2	7327.5	376	8.0133	49.0858	166.48
MSN4	GAL11	865	329.5	12.732	29.5353	27.0222
MSN4	MSN5	4879	202.5	9.3931	43.9608	149.875
MSN4	HOG1	1672.5	211	9.8681	39.1472	50.3735
MSN4	UMP1	8431	961	10.5177	69.0312	126.294
MSN4	SOV1	6134	337	7.8442	50.1086	136.157
MSN4	SSN3	2794.5	420.097	8.0255	27.5567	125.193
MSN4	MCK1	3580.25	179.98	10.2572	29.7856	173.976
MSN4	YAK1	7053.75	218.5	10.2092	50.4771	168.013
MSN4	PSR1	7788.75	270	9.2694	50.9927	179.45
MSN4	MSC1	17865.2	6030.75	14.4449	66.8518	228.253
MSN4	PSR2	6494.5	283	8.1651	48.2257	155.71
MSN4	RIM11	8289.25	287.488	8.0562	57.5395	161.782
GCN5	RAS2
GCN5	SNF1	8040	336	14.7645	62.3052	161.971
GCN5	MSN2	1563	134	18.8043	41.1953	72.416
GCN5	MSN2MSN4	1014	169	16.5998	42.7102	29.6372
GCN5	RIM15	2432	151	16.2264	38.6365	105.315
GCN5	BMH2
GCN5	SCH9	16420.2	1087	12.8752	56.367	354.833
GCN5	EAF7	2068	366.75	13.7204	34.6732	72.9836
GCN5	SOK2	2548	221.233	13.6404	29.6175	132.825
GCN5	GIS1	1970	164.467	11.339	32.2169	93.0193
GCN5	YGK3	2517	157.97	17.3031	29.5875	186.425
GCN5	MSN4
GCN5	TPK3	15073	1293	10.6765	58.4771	309.381
GCN5	TOR1	1640	202.958	15.5852	28.6642	103.085
GCN5	WHI2	3008	309	15.5442	37.5301	118.958
GCN5	TPK1	2737.5	298.25	16.1227	31.0826	164.142
GCN5	TPK2	2501.25	253.784	16.8559	29.6257	171.468
GCN5	GPA2	2962.75	244.428	16.7057	29.6234	207.456
GCN5	GAL11
GCN5	MSN5	2314.5	247.534	17.3288	32.4539	142.35
GCN5	HOG1	361.25	240.501	13.2088	57.7003	2.4818
GCN5	UMP1
GCN5	SOV1	8689.75	1253.5	10.8188	53.4528	173.675
GCN5	SSN3
GCN5	MCK1	1596	239.971	16.2526	29.3297	104.073
GCN5	YAK1	2923.5	229.45	15.7163	31.3199	175.778
GCN5	PSR1	2470.25	276.282	15.9584	29.0595	164.863
GCN5	MSC1	16505.8	2121.5	12.2778	50.1537	367.507
GCN5	PSR2	5429.5	445	10.0172	39.8394	165.019
GCN5	RIM11	2148.5	245.47	14.8195	28.9307	134.484
MSN2	RAS2	5631	648	13.8873	58.8289	105.994
MSN2	SNF1	3069.75	169.5	13.142	38.26	101.602
MSN2	MSN2
MSN2	MSN2MSN4
MSN2	RIM15	2711.25	130.25	12.3277	41.1466	90.2283
MSN2	BMH2	4259.25	192.499	7.85	44.1523	112.177
MSN2	SCH9	16168.2	700.25	11.7304	48.2839	424.056
MSN2	EAF7	5143	211.5	10.1087	54.3406	111.81
MSN2	SOK2	11240	776.25	7.073	54.9032	216.906
MSN2	GIS1	2721	165	8.6407	34.5517	98.63
MSN2	YGK3	3067.5	164	9.6983	40.3919	96.5606
MSN2	MSN4	2792.5	192.5	13.155	40.8179	94.496
MSN2	TPK3	6150	369	10.6117	51.3752	137.131
MSN2	TOR1	4031.5	185	9.8887	45.9572	125.319
MSN2	WHI2	2382.5	256.512	13.611	30.3837	127.556
MSN2	TPK1	4359.5	315.5	11.6233	45.2518	120.511
MSN2	TPK2	2589	197.028	13.6728	29.3608	148.768
MSN2	GPA2	8623.5	630.5	9.2216	59.7008	158.104
MSN2	GAL11	510.5	345.5	24.6966	26.6531	47.0305
MSN2	MSN5	4142	217	10.9621	40.6435	125.999
MSN2	HOG1	404.5	181.479	7.0427	27.2365	10.1699
MSN2	UMP1	3310	357.5	7.6064	52.3263	65.5898
MSN2	SOV1	8012.5	984	11.2363	55.7192	156.285
MSN2	SSN3	9820	2466	13.8981	51.1222	200.835
MSN2	MCK1	1557	237.975	13.2361	28.1123	88.0987
MSN2	YAK1	2847.5	228	13.2538	37.0745	110.699
MSN2	PSR1	3406	218.5	10.288	39.2501	109.95
MSN2	MSC1	12793	2810.5	10.7038	77.1002	155.056
MSN2	PSR2	3163	171.5	9.5744	38.6826	104.156
MSN2	RIM11	4746	229	10.4105	44.6497	130.557
SOD2	RAS2	8317	4965.23	23.0126	51.1133	151.781
SOD2	SNF1	6872	228	9.7238	46.8958	156.716
SOD2	MSN2	5412	188	12.8747	50.2471	137.328
SOD2	MSN2MSN4	5452	193	10.4531	38.6879	106.153
SOD2	RIM15	3936.5	146.5	6.4658	43.8197	100.918
SOD2	BMH2	5170.5	212	2.261	53.8515	102.5
SOD2	SCH9	22623.5	1369.25	11.2762	46.4766	611.599
SOD2	EAF7	11421.5	1095.75	9.6217	67.6823	179.681
SOD2	SOK2	8132	636.5	7.6102	53.4131	162.694
SOD2	GIS1	7035.5	309.5	7.5891	54.9177	140.115
SOD2	YGK3	6247	277	7.7758	49.5324	143.252
SOD2	MSN4	8164	500.497	8.1739	62.455	141.898
SOD2	TPK3	10153	1462.5	10.0166	64.7893	168.864
SOD2	TOR1	4454.5	275	5.7331	41.6028	115.55
SOD2	WHI2	4681	322	7.8531	42.2115	126.919
SOD2	TPK1	5067.75	356.5	7.6828	45.6684	123.606
SOD2	TPK2	5072.25	334	6.6889	38.9227	123.555
SOD2	GPA2	7731	492.499	4.5962	61.8217	127.122
SOD2	GAL11	945	436	17.1277	23.293	89.3838
SOD2	MSN5	6426.5	239	6.7029	45.4738	131.995
SOD2	HOG1	1666	228.5	4.4822	38.9246	39.0989
SOD2	UMP1	3339	721	6.7027	46.522	63.7956
SOD2	SOV1	7423.75	1028.5	9.6826	49.7408	158.359
SOD2	SSN3	12173	679.5	10.0044	44.8463	333.087
SOD2	MCK1	3362.5	285.041	9.4588	28.8677	154.749
SOD2	YAK1	6971	295	10.0595	50.9379	165.619
SOD2	PSR1	7777	399.5	8.0224	52.2648	162.174
SOD2	MSC1	13187.8	2439	12.7537	67.7804	197.959
SOD2	PSR2	6077	313	6.4253	46.2613	144.395
SOD2	RIM11	9278.25	612.5	8.3101	59.8649	171.011
PSR1	RAS2	14840	9950.5	23.6981	44.6903	234.042
PSR1	SNF1	6658.75	183.5	12.805	48.3036	169.978
PSR1	MSN2	5120	156	11.0814	42.8993	150.118
PSR1	MSN2MSN4	3552	155	13.9364	39.3909	133.343
PSR1	RIM15	9750.75	5013	15.9766	45.4086	163.991
PSR1	BMH2	8636	301.5	6.6177	48.9267	188.428
PSR1	SCH9	19387.2	1064	11.443	45.3961	537.686
PSR1	EAF7	10307.5	531	9.2172	52.5638	225.244
PSR1	SOK2	9678	718	8.029	51.2406	195.674
PSR1	GIS1	6090	221	4.0188	42.0539	154.41
PSR1	YGK3	7311	269	7.8054	47.7232	174.126
PSR1	MSN4	6623.25	320	10.7361	48.1738	167.752
PSR1	TPK3	2161	226.995	8.8915	26.5349	108.408
PSR1	TOR1	8566.5	330.249	8.3181	49.0996	194.786
PSR1	WHI2
PSR1	TPK1	2183	252.414	9.454	28.7627	99.2045
PSR1	TPK2	5123.25	255	6.6357	41.3947	141.029
PSR1	GPA2	2888	173.033	9.8747	29.2242	137.475
PSR1	GAL11
PSR1	MSN5	8085	179	9.5497	45.1776	212.943
PSR1	HOG1	1645.5	175.5	5.761	37.2947	46.2514
PSR1	UMP1	11376	1265	11.5951	67.6325	181.549
PSR1	SOV1	6654.5	274.25	7.5957	48.7697	154.524
PSR1	SSN3	2897	404.99	7.6512	25.3925	146.892
PSR1	MCK1	3958.25	181.571	11.2404	27.3203	245.497
PSR1	YAK1	6684.5	248	9.5191	46.5462	175.505
PSR1	PSR1
PSR1	MSC1	15467.2	4411.25	14.4959	55.6377	270.63
PSR1	PSR2	12976.5	497.5	9.8888	41.6599	389.877
PSR1	RIM11	8371.25	284	8.6873	48.9189	199.271
HSP104	RAS2	30731.8	14419	12.2824	57.0868	363.408
HSP104	SNF1
HSP104	MSN2	16439	655	11.3177	60.2106	342.196
HSP104	MSN2MSN4	7631	562	8.0096	46.682	174.532
HSP104	RIM15	7947.5	231	10.9837	53.1111	183.239
HSP104	BMH2	6699.5	222.999	4.9921	48.9117	144.596
HSP104	SCH9	14149	1532	11.5812	58.1941	260.266
HSP104	EAF7	15296.5	2209.5	10.8248	57.045	282.356
HSP104	SOK2	21541	2676	13.0935	47.2869	544.177
HSP104	GIS1	16450.5	2608	9.0629	50.0198	342.14
HSP104	YGK3	11588	418	12.062	51.2589	285.548
HSP104	MSN4	10021.2	431.25	9.8157	58.9414	194.925
HSP104	TPK3	10923	2044.5	9.8728	60.6925	181.298
HSP104	TOR1	9437	684	7.4375	49.4147	199.509
HSP104	WHI2	4569.25	223	0	61.4804	64.5822
HSP104	TPK1	10692.8	788.5	9.1238	62.399	186.958
HSP104	TPK2	5039.5	507	9.9997	41.3493	140.759
HSP104	GPA2	4055	320.75	9.3844	72.8375	68.4568
HSP104	GAL11	12348	1354.5	12.8489	52.5098	286.175
HSP104	MSN5	10505	315	9.3062	52.0682	221.439
HSP104	HOG1	2710	225.5	8.4892	37.1878	86.4305
HSP104	UMP1	4189.5	264	7.4179	35.0517	143.326
HSP104	SOV1
HSP104	SSN3	10604	970	11.0082	61.5291	192.609
HSP104	MCK1	7940	364.302	13.0963	30.2666	422.016
HSP104	YAK1	19343.5	2630.5	10.1373	55.7881	364.39
HSP104	PSR1
HSP104	MSC1	9457	875.25	10.5274	51.6319	208.578
HSP104	PSR2	6197	467.5	7.6158	49.0694	136.951
HSP104	RIM11	9531.75	514	8.9644	57.6257	186.785
KAP123	RAS2	24319.5	643.499	14.5444	64.9705	440.288
KAP123	SNF1
KAP123	MSN2	8692	286	11.8168	52.7645	199.346
KAP123	MSN2MSN4
KAP123	RIM15	5480	389	9.2259	42.3325	153.371
KAP123	BMH2
KAP123	SCH9	10651	825	10.0215	64.8258	180.508
KAP123	EAF7
KAP123	SOK2	10392	703	9.4944	57.8891	199.058
KAP123	GIS1
KAP123	YGK3	8367	448	9.6687	56.0929	184.034
KAP123	MSN4
KAP123	TPK3
KAP123	TOR1	12370.5	804	13.1337	49.0995	321.435
KAP123	WHI2
KAP123	TPK1	8920.25	534.5	10.2422	60.5225	167.83
KAP123	TPK2	7177.25	442	9.1506	47.6406	174.978
KAP123	GPA2	16007	695	10.5687	47.5402	414.428
KAP123	GAL11
KAP123	MSN5
KAP123	HOG1
KAP123	UMP1
KAP123	SOV1
KAP123	SSN3	9200	568	10.8834	51.5083	203.788
KAP123	MCK1
KAP123	YAK1
KAP123	PSR1	8085	393.5	9.9702	52.263	181.67
KAP123	MSC1	8368	631.496	9.2209	55.7833	165.756
KAP123	PSR2	28417.5	3775	12.8277	44.0291	738.654
KAP123	RIM11
ATP10	RAS2	12777.5	4452	17.7602	66.531	173.546
ATP10	SNF1	5565.25	164	10.1558	59.9997	121.86
ATP10	MSN2	5892.5	172	11.1536	53.0012	113.372
ATP10	MSN2MSN4	3630.5	138	13.3237	47.2386	102.941
ATP10	RIM15	5922.5	198.5	9.4286	49.9809	138.604
ATP10	BMH2	9156	591.25	6.3267	60.2157	157.236
ATP10	SCH9	7753.75	648.5	8.312	56.3825	150.475
ATP10	EAF7	11084.5	1037	9.8629	64.9201	183.726
ATP10	SOK2	15273.5	2156	10.8637	67.543	228.467
ATP10	GIS1	6963.75	331	5.489	49.3158	151.254
ATP10	YGK3	9266	410.981	7.5515	61.3281	164.262
ATP10	MSN4	8879	411	8.2699	65.1508	150.11
ATP10	TPK3	11450	1722	10.1443	65.9686	174.391
ATP10	TOR1	9341	584.475	6.903	63.2766	149.265
ATP10	WHI2	4104.75	215	5.0913	43.3762	101.591
ATP10	TPK1	9535.5	709.5	9.0197	64.3842	160.398
ATP10	TPK2	5621.5	404	7.0139	46.1579	132.792
ATP10	GPA2	17325.2	4258.5	11.8235	67.7121	235.242
ATP10	GAL11	8466	1967.61	9.7351	38.3002	255.84
ATP10	MSN5	8477	232	8.9591	52.293	177.465
ATP10	HOG1	2265	250.5	6.2789	42.068	55.7221
ATP10	UMP1	10701	1441	11.9376	74.7719	145.899
ATP10	SOV1	7053.5	342.5	8.8212	52.3383	153.26
ATP10	SSN3	17582	1849	11.8484	49.1546	428.204
ATP10	MCK1	3346.25	196	3.56	43.8297	78.2361
ATP10	YAK1	6278.25	282	8.3244	49.9242	143.363
ATP10	PSR1	7135.5	302	5.8616	53.6805	140.938
ATP10	MSC1	14484.8	3263	12.9334	68.6141	203.281
ATP10	PSR2	6514	446.5	6.8263	51.1674	135.805
ATP10	RIM11	9160.5	522.487	7.8697	61.5702	161.692
ELP6	RAS2	5994	485.5	13.0555	49.22	147.66
ELP6	SNF1	9276.5	475	11.8039	56.0512	179.668
ELP6	MSN2	9662.5	380	12.2216	71.3848	161.036
ELP6	MSN2MSN4	1651.5	293.5	16.2531	41.877	53.0924
ELP6	RIM15	10157.5	482.5	11.6603	63.7804	187.113
ELP6	BMH2	1904	307.5	9.1823	29.6305	78.4048
ELP6	SCH9	14612.8	683.25	12.144	50.9289	356.984
ELP6	EAF7	15046.2	3112	14.655	69.7981	220.816
ELP6	SOK2	6688	1211	7.3733	46.7437	133.966
ELP6	GIS1	9701.75	1346.5	10.5877	52.292	197.669
ELP6	YGK3	12532	1177	12.1976	66.6627	207.428
ELP6	MSN4	11846	723.5	11.7808	67.8063	200.228
ELP6	TPK3	13376	3871.5	13.5533	67.9584	177.041
ELP6	TOR1	11366.5	1621	11.6297	64.7701	181.263
ELP6	WHI2	6790	434	9.5772	52.8082	146.664
ELP6	TPK1	9109.5	946	10.9479	63.3598	156.323
ELP6	TPK2	10017	1010.5	12.2561	57.7316	199.042
ELP6	GPA2	3219.5	440	9.7041	35.108	108.255
ELP6	GAL11
ELP6	MSN5	10321	797	8.9446	63.6346	177.131
ELP6	HOG1	4223	478.5	11.5073	46.0573	102.235
ELP6	UMP1	11378	3067.5	13.4803	77.9627	133.025
ELP6	SOV1	11013	1273.5	12.7818	60.7051	199.795
ELP6	SSN3	6526	1154.5	8.6815	64.0188	97.6501
ELP6	MCK1	4663.75	370	6.0116	43.9176	113.375
ELP6	YAK1	10784.5	681	11.4778	61.0938	204.659
ELP6	PSR1	12803	965	11.236	66.4252	216.155
ELP6	MSC1	15048	2442.75	13.9112	67.7188	236.506
ELP6	PSR2	11325.5	1067.5	11.4511	63.2795	198.825
ELP6	RIM11	13998	1555	13.3488	67.7908	230.852
PBS2	RAS2	8539	3424	18.9174	60.3029	125.421
PBS2	SNF1	1863.75	211.5	15.0957	41.7175	76.7943
PBS2	MSN2	1355	148	16.7744	42.1721	23.7545
PBS2	MSN2MSN4	601	172	11.4696	48.5705	10.31
PBS2	RIM15	1894.5	208	11.2613	47.2175	45.8665
PBS2	BMH2	3941.5	217	5.4083	58.2123	73.848
PBS2	SCH9	9927.25	559.75	10.033	72.9699	151.28
PBS2	EAF7	3216	221	10.3192	45.1114	85.7782
PBS2	SOK2	8840	603	11.1953	52.9206	197.226
PBS2	GIS1	1692.5	183.25	3.1854	44.1997	34.7034
PBS2	YGK3	2273	225.998	8.162	41.9698	59.0729
PBS2	MSN4	3362.25	195	10.9043	43.5142	96.6993
PBS2	TPK3	4271	455.5	10.9927	48.615	101.054
PBS2	TOR1	12210	663	11.1173	48.9272	300.081
PBS2	WHI2	1955.25	261.5	9.8389	40.6705	51.8417
PBS2	TPK1	3007.5	371.75	9.306	44.5583	74.4848
PBS2	TPK2	1012	287.5	12.3988	27.9966	66.2136
PBS2	GPA2	9829.75	1255.75	10.935	62.755	166.424
PBS2	GAL11	578	501.25	26.2708	31.5221	31.1943
PBS2	MSN5	726	249	9.4056	22.5099	34.4758
PBS2	HOG1	1359.25	212	3.0257	41.0518	29.7864
PBS2	UMP1	2368	547	6.45	45.9025	42.4915
PBS2	SOV1	8148	787.5	10.2738	57.133	158.044
PBS2	SSN3	12005	2586	13.4584	62.3076	207.842
PBS2	MCK1	517.5	257.25	14.1812	20.946	49.4827
PBS2	YAK1	2400.5	269.75	10.8835	40.7679	71.105
PBS2	PSR1	2200	231	6.1776	44.4466	50.3916
PBS2	MSC1	6525.5	1015	11.1882	63.6494	106.335
PBS2	PSR2	1508.75	179.5	6.1117	38.3377	40.0086
PBS2	RIM11	2525.5	262.5	9.0825	40.2039	72.6423
SSK2	RAS2	10756.5	2249	18.834	63.4683	205.78
SSK2	SNF1	6386.5	180.5	13.2582	49.7295	162.181
SSK2	MSN2	5174	167	14.8907	47.5975	145.876
SSK2	MSN2MSN4	3047.5	197	11.0931	44.5952	97.451
SSK2	RIM15	5906.25	178	13.0452	50.045	155.589
SSK2	BMH2	6581.75	224.5	7.8301	48.419	158.006
SSK2	SCH9	20605.8	2125.25	12.835	47.4103	529.048
SSK2	EAF7	9384.25	236	11.1387	53.3347	210.114
SSK2	SOK2	12100.5	827.5	10.7942	60.824	232.835
SSK2	GIS1	5502.5	205.5	7.0825	42.1643	150.598
SSK2	YGK3	7765	219	11.0328	48.9863	191.793
SSK2	MSN4	5927.75	241	11.9864	47.1363	162.748
SSK2	TPK3	8638.5	479.5	9.6718	53.5973	187.676
SSK2	TOR1	14394	360	12.6688	48.9774	379.898
SSK2	WHI2	4492.5	266	10.4878	38.2158	151.817
SSK2	TPK1	4113.75	282.5	11.2216	39.1506	135.412
SSK2	TPK2	5120.5	288.5	10.5523	41.6435	156.682
SSK2	GPA2	13569	1450	11.5232	64.4331	230.714
SSK2	GAL11	6788	1997	7.8228	29.163	207.019
SSK2	MSN5	8102.5	196.75	11.3202	46.4476	209.605
SSK2	HOG1	1375.5	220	3.6298	40.6263	30.7961
SSK2	UMP1	4946.5	539.5	8.5638	54.8971	94.6279
SSK2	SOV1	6530.75	320	10.9879	48.2228	166.398
SSK2	SSN3	12643.5	3387	14.8409	59.387	200.271
SSK2	MCK1	2925.75	242.04	11.552	30.0752	144.7
SSK2	YAK1	6880.5	284.5	12.0893	48.3827	183.693
SSK2	PSR1	6966	252.5	10.2885	46.6704	183.429
SSK2	MSC1	13323.5	1642.75	13.3787	65.9959	224.159
SSK2	PSR2	6106	203	9.7045	44.1995	171.862
SSK2	RIM11	7355.5	229.5	10.7558	48.1674	189.833
SIT4	RAS2
SIT4	SNF1	4379	288	10.8561	43.155	126.803
SIT4	MSN2	6894	501.5	10.1393	44.6423	175.736
SIT4	MSN2MSN4	5114	271.99	12.1124	37.927	188.981
SIT4	RIM15	5304	200	13.0771	45.8363	156.03
SIT4	BMH2
SIT4	SCH9	17605	713	11.019	42.1159	539.055
SIT4	EAF7
SIT4	SOK2	4962	342	8.7208	46.3599	123.3
SIT4	GIS1	4868.75	473.5	7.5913	38.651	138.321
SIT4	YGK3	5648	337	11.5042	43.412	166.242
SIT4	MSN4	4461	259	11.755	41.6158	139.358
SIT4	TPK3	6727	695	10.6721	49.5842	162.543
SIT4	TOR1	13816	638.02	20.1494	47.2761	552.128
SIT4	WHI2	8141.5	360.505	11.2604	33.9827	342.687
SIT4	TPK1	7619	897.5	13.36	51.8485	175.038
SIT4	TPK2
SIT4	GPA2	7344.25	686.5	11.379	49.9361	171.123
SIT4	GAL11
SIT4	MSN5
SIT4	HOG1	13213	827.5	11.0691	42.0733	400.435
SIT4	UMP1	3637.5
SIT4	SOV1
SIT4	SSN3	12362.5	526	10.7001	42.1448	379.612
SIT4	MCK1
SIT4	YAK1	5534.5	291	11.2637	43.6855	159.603
SIT4	PSR1
SIT4	MSC1	6725.25	593.25	8.0143	44.0083	170.875
SIT4	PSR2	4322	347	8.0799	43.14	112.447
SIT4	RIM11
RGS2	RAS2	9296
RGS2	SNF1	5293	207.75	9.3513	37.7527	155.007
RGS2	MSN2	3227	244.5	12.1662	34.7366	155.024
RGS2	MSN2MSN4	1882	129.958	14.7826	34.4423	103.838
RGS2	RIM15	5154	181.999	8.5939	45.4393	127.135
RGS2	BMH2	3490.5	197.424	8.8157	26.9213	177.687
RGS2	SCH9	7487.25	396.25	6.8055	54.2759	148.991
RGS2	EAF7	6586.5	503	6.6913	44.5334	161.658
RGS2	SOK2	7216	769	8.1682	43.5481	171.514
RGS2	GIS1	4479	266.242	8.856	30.2305	192.45
RGS2	YGK3	6170	259	7.1608	43.9273	162.425
RGS2	MSN4	4279.5	190.004	12.7785	29.6454	236.188
RGS2	TPK3	8305.5	754	8.9402	51.008	170.31
RGS2	TOR1	5081	222.999	6.8464	39.1612	152.234
RGS2	WHI2	3651.25	267.449	10.1496	30.1598	165.699
RGS2	TPK1	4657	337.199	11.6863	30.5899	199.42
RGS2	TPK2	4139.5	301.729	11.069	29.9246	199.508
RGS2	GPA2	6703	533.75	6.1423	45.9551	155.573
RGS2	GAL11	955	334	13.4589	22.8179	47.9608
RGS2	MSN5	7404.5	200	6.6169	42.8221	171.579
RGS2	HOG1	1509.5	266	7.7403	33.3977	51.1763
RGS2	UMP1	2876	442	10.7435	31.1242	125.236
RGS2	SOV1	9769.25	771	6.8391	38.6035	253.728
RGS2	SSN3	4498	637	1.658	52.2189	69.8471
RGS2	MCK1	2363	263.975	8.8642	25.8755	122.819
RGS2	YAK1	3613.25	242.237	11.1061	30.4729	167.095
RGS2	PSR1	5543.25
RGS2	MSC1	11684.2	2727.56	11.9334	52.284	216.314
RGS2	PSR2	4140	268.385	10.605	30.671	188.935
RGS2	RIM11	5529
RIM15	RAS2	9520	5129	21.0784	62.4424	159.81
RIM15	SNF1	10633.5	295	12.4215	49.8311	248.422
RIM15	MSN2	3557	230.5	10.1348	39.8748	103.291
RIM15	MSN2MSN4	1782.5	143.999	16.114	32.8566	95.97
RIM15	RIM15
RIM15	BMH2	15594.5	1012	8.2726	47.5835	384.825
RIM15	SCH9	30497
RIM15	EAF7	8057.5	439.5	7.8498	49.7399	178.206
RIM15	SOK2	2823.5	307.505	7.2107	34.0531	121.408
RIM15	GIS1	4718.75	243.696	7.4176	34.1683	166.645
RIM15	YGK3	5299	253	6.8861	46.1311	126.002
RIM15	MSN4	5913.5	160	7.0375	48.1564	143.782
RIM15	TPK3	7210.5	711	8.0025	49.456	165.035
RIM15	TOR1	5363	193	6.7555	44.4141	141.291
RIM15	WHI2	5546	374.925	11.2756	30.1322	266.068
RIM15	TPK1	4935.5	275	7.05	43.8651	126.05
RIM15	TPK2	3421.25	224.467	8.2938	32.1952	133.59
RIM15	GPA2	10352.2	1417.49	9.6831	52.6095	205.727
RIM15	GAL11
RIM15	MSN5	6641	244	8.1908	41.8912	177.577
RIM15	HOG1	1032.25	219.248	7.1603	34.7524	29.0186
RIM15	UMP1	6902	456.5	6.2629	63.9133	108.008
RIM15	SOV1	3734	212	3.1392	42.4486	90.4365
RIM15	SSN3	4232.5	586.852	9.6194	29.7766	162.655
RIM15	MCK1	2435	194	9.2904	25.8222	136.368
RIM15	YAK1	3998.75	215	8.6375	35.8561	142.156
RIM15	PSR1	4975	215	5.5524	60.0569	89.7639
RIM15	MSC1	14476	4086.25	12.9871	57.3914	228.888
RIM15	PSR2	4520	210	6.276	43.0636	117.889
RIM15	RIM11	5717	203	3.762	45.5675	126.632
PPG1	RAS2	14605	5377.5	17.1972	63.4251	229.036
PPG1	SNF1	10226.5	328	13.2639	48.5555	248.143
PPG1	MSN2	8263	286.5	12.1173	58.6689	179.778
PPG1	MSN2MSN4	4141	151	13.3024	45.1055	126.611
PPG1	RIM15	9170.25
PPG1	BMH2	12569	1691	11.81	50.388	279.19
PPG1	SCH9	13096	815.5	10.1413	47.0558	331.288
PPG1	EAF7	13577.5	1928.25	13.7478	54.428	285.16
PPG1	SOK2	15271.5	3013	12.5794	53.3647	289.319
PPG1	GIS1	9246	803	8.1464	48.2787	211.991
PPG1	YGK3	11281.5	851.5	11.0403	54.0363	238.614
PPG1	MSN4	14088.8	1293	12.5987	58.0975	281.505
PPG1	TPK3	13801.5	2942	12.5593	56.6872	242.373
PPG1	TOR1	5855	220	10.1272	47.2506	146.062
PPG1	WHI2	8255	359	10.1298	45.9298	221.118
PPG1	TPK1	3906.25	314.586	14.4047	30.721	211.542
PPG1	TPK2	9373.25	676	11.2368	49.2257	231.346
PPG1	GPA2	20324.5	5525.5	11.1155	68.3869	260.109
PPG1	GAL11	1672	429	8.2667	35.2303	55.7587
PPG1	MSN5	10293.5	292	11.4541	47.673	257.521
PPG1	HOG1	3275	321.457	12.0394	32.6854	147.103
PPG1	UMP1	9028	1254.5	16.5015	85.2379	117.443
PPG1	SOV1	11751.5	1083	10.3324	61.4353	210.186
PPG1	SSN3	16717	1172.5	12.5302	47.0663	451.899
PPG1	MCK1	7065.5	333.25	8.4956	42.0428	201.145
PPG1	YAK1	10030.5	495.5	11.2131	54.167	220.653
PPG1	PSR1	10932.5	648	12.8075	49.0819	280.333
PPG1	MSC1	16317.2	2732.5	13.6471	60.6204	289.132
PPG1	PSR2	10388.5	741.5	12.0102	49.5449	259.915
PPG1	RIM11	14194	1352	13.0024	56.7128	293.488
BCY1	RAS2	13807.5	7714.5	25.3631	56.5063	190.735
BCY1	SNF1	6573	226.999	9.372	46.3857	168.787
BCY1	MSN2	4644	270	10.5534	42.4149	110.527
BCY1	MSN2MSN4	3118	127	14.8719	42.025	117.509
BCY1	RIM15	7221.25
BCY1	BMH2	9607.25	495.25	6.0232	59.9588	167.853
BCY1	SCH9	18360.5	1532.25	11.1701	57.8414	362.042
BCY1	EAF7	11565.5	707.5	9.7865	57.9727	222.952
BCY1	SOK2	12503.5	1345.5	10.8387	58.6238	205.887
BCY1	GIS1	5470.5	298.5	5.8079	46.291	129.08
BCY1	YGK3	1927	228	10.1326	26.5214	95.8967
BCY1	MSN4	9504.5	421.492	8.6705	58.5746	182.374
BCY1	TPK3	10551	846	11.5271	50.9486	244.019
BCY1	TOR1	10933	327	8.7424	42.2096	313.709
BCY1	WHI2	5317.5	240.5	5.7795	42.624	137.707
BCY1	TPK1	1601.5	266.5	9.7752	26.2505	81.1016
BCY1	TPK2	4823	325.5	6.292	38.4754	139.403
BCY1	GPA2	12802.2	1278.75	9.5071	62.2915	219.472
BCY1	GAL11	384.5	361	27.1287	27.3758	47.7772
BCY1	MSN5	3661	202.978	9.6812	29.7543	170.259
BCY1	HOG1	2452.75	240.75	4.5837	44.3875	54.3398
BCY1	UMP1	4156	452	4.5484	51.3479	79.5328
BCY1	SOV1	7878	521.25	7.5429	54.8902	154.132
BCY1	SSN3	9144	487.75	10.6035	50.3029	218.066
BCY1	MCK1	3463.25	232	9.5003	28.8622	165.312
BCY1	YAK1	7818.75	306.499	9.4861	49.6981	184.601
BCY1	PSR1	8569.75	422.5	8.5624	47.536	208.448
BCY1	MSC1	14421.5	2659.75	11.5495	66.3276	216.224
BCY1	PSR2	6797.75	362.5	7.3945	45.6811	169.236
BCY1	RIM11	8497.5	392.998	7.9108	53.5548	177.633

## Sheet: Legend
Screen parameters:
Total GFP	Total GFP parameter, the maximum over the GFP measurements in all time-points (AU)
Basal GFP	The initial (pre-stress) GFP level (AU)
Ton	Estimated time of transcription start (Minutes)
Toff	Estimated time of transcription end (Minutes)
Production rate	Estimated GFP production rate (AU/Minute)
	* The value shown is the median over all valid repeats
