# Supplementary material for: Genetic screen of the yeast environmental stress response dynamics uncovers distinct regulatory phases
Source: Mol Syst Biol. 2019 Aug 27;15(8):e8939. doi: 10.15252/msb.20198939 (PMC6711295; doi:10.15252/msb.20198939)
Supplement: Supplementary file 4 — Dataset EV2 [file MSB-15-e8939-s004.xlsx]

## Sheet: Dataset EV2
Mutant 1	Mutant 2	Total GFP epistasis	Total open time epistasis	Production rate epistasis
MSN5	RAS2	0	0	0
MSN5	SNF1	0	1	-1
MSN5	MSN2	0	0	-1
MSN5	MSN2MSN4	1	0	0
MSN5	RIM15	0	-1	-1
MSN5	BMH2	0	1	-1
MSN5	SCH9	-1	1	-1
MSN5	EAF7	1	0	0
MSN5	SOK2	-1	-1	0
MSN5	GIS1	0	-1	0
MSN5	YGK3	-1	-1	-1
MSN5	MSN4	1	0	0
MSN5	TPK3	1	1	-1
MSN5	TOR1
MSN5	WHI2	0	0	-1
MSN5	TPK1	0	-1	0
MSN5	TPK2	0	0	-1
MSN5	GPA2	0	0	0
MSN5	GAL11	1	0	1
MSN5	MSN5
MSN5	HOG1	1	-1	1
MSN5	UMP1
MSN5	SOV1	1	-1	-1
MSN5	SSN3
MSN5	MCK1	-1	-1	0
MSN5	YAK1	1	0	0
MSN5	PSR1	-1	0	0
MSN5	MSC1	1	1	0
MSN5	PSR2	0	0	-1
MSN5	RIM11
TOR2	RAS2	1	0	0
TOR2	SNF1	1	0	1
TOR2	MSN2	1	0	1
TOR2	MSN2MSN4	1	1	1
TOR2	RIM15	1	0	1
TOR2	BMH2	-1	0	-1
TOR2	SCH9	-1	0	-1
TOR2	EAF7	0	0	-1
TOR2	SOK2	0	-1	0
TOR2	GIS1	1	0	1
TOR2	YGK3	-1	0	0
TOR2	MSN4	0	0	0
TOR2	TPK3	0	-1	-1
TOR2	TOR1	1	0	0
TOR2	WHI2	1	0	-1
TOR2	TPK1	0	0	0
TOR2	TPK2	1	0	0
TOR2	GPA2	0	0	0
TOR2	GAL11	1	0	0
TOR2	MSN5	1	0	0
TOR2	HOG1	1	0	1
TOR2	UMP1	1	0	1
TOR2	SOV1	0	0	0
TOR2	SSN3
TOR2	MCK1	1	1	-1
TOR2	YAK1	1	0	0
TOR2	PSR1	0	0	-1
TOR2	MSC1	0	0	0
TOR2	PSR2	1	0	-1
TOR2	RIM11
CYR1	RAS2	-1	0	-1
CYR1	SNF1	-1	0	0
CYR1	MSN2	1	0	-1
CYR1	MSN2MSN4	1	1	0
CYR1	RIM15	1	0	1
CYR1	BMH2	-1	0	-1
CYR1	SCH9	-1	0	-1
CYR1	EAF7	0	1	-1
CYR1	SOK2	0	1	0
CYR1	GIS1	1	0	1
CYR1	YGK3	-1	0	-1
CYR1	MSN4	0	1	-1
CYR1	TPK3	0	-1	-1
CYR1	TOR1	-1	0	0
CYR1	WHI2	1	0	-1
CYR1	TPK1	1	0	0
CYR1	TPK2	1	0	-1
CYR1	GPA2	0	0	0
CYR1	GAL11	1	0	0
CYR1	MSN5	-1	0	0
CYR1	HOG1	1	0	1
CYR1	UMP1	1	0	1
CYR1	SOV1	0	1	1
CYR1	SSN3
CYR1	MCK1	1	1	-1
CYR1	YAK1	1	0	-1
CYR1	PSR1	0	0	0
CYR1	MSC1	0	-1	0
CYR1	PSR2	1	0	-1
CYR1	RIM11
RAS1	RAS2
RAS1	SNF1	-1	0	-1
RAS1	MSN2	0	0	1
RAS1	MSN2MSN4	0	0	1
RAS1	RIM15	-1	0	-1
RAS1	BMH2	1	0	1
RAS1	SCH9	0	0	0
RAS1	EAF7
RAS1	SOK2	-1	-1	-1
RAS1	GIS1	-1	0	-1
RAS1	YGK3
RAS1	MSN4
RAS1	TPK3	-1	1	-1
RAS1	TOR1
RAS1	WHI2
RAS1	TPK1	0	0	0
RAS1	TPK2	1	0	0
RAS1	GPA2	1	0	1
RAS1	GAL11
RAS1	MSN5
RAS1	HOG1	1	0	1
RAS1	UMP1
RAS1	SOV1	1	-1	1
RAS1	SSN3
RAS1	MCK1
RAS1	YAK1	-1	0	-1
RAS1	PSR1	1	0	1
RAS1	MSC1	1	-1	1
RAS1	PSR2	0	0	0
RAS1	RIM11
RTG2	RAS2
RTG2	SNF1
RTG2	MSN2
RTG2	MSN2MSN4	1	-1	1
RTG2	RIM15	0	0	1
RTG2	BMH2
RTG2	SCH9	-1	0	-1
RTG2	EAF7
RTG2	SOK2	1	-1	0
RTG2	GIS1	1	0	1
RTG2	YGK3	0	0	-1
RTG2	MSN4	0	0	0
RTG2	TPK3	0	-1	-1
RTG2	TOR1	0	0	0
RTG2	WHI2	1	0	1
RTG2	TPK1	0	0	0
RTG2	TPK2	1	0	-1
RTG2	GPA2	0	-1	0
RTG2	GAL11
RTG2	MSN5
RTG2	HOG1	0	0	0
RTG2	UMP1
RTG2	SOV1
RTG2	SSN3
RTG2	MCK1	0	0	0
RTG2	YAK1	0	0	0
RTG2	PSR1
RTG2	MSC1
RTG2	PSR2	1	0	-1
RTG2	RIM11
MSC1	RAS2	1	1	0
MSC1	SNF1	-1	0	-1
MSC1	MSN2	0	0	1
MSC1	MSN2MSN4	1	1	1
MSC1	RIM15	-1	0	-1
MSC1	BMH2	-1	0	-1
MSC1	SCH9	1	0	1
MSC1	EAF7	0	0	-1
MSC1	SOK2	0	0	0
MSC1	GIS1	1	0	1
MSC1	YGK3	-1	0	-1
MSC1	MSN4	-1	0	-1
MSC1	TPK3	-1	0	-1
MSC1	TOR1	-1	0	0
MSC1	WHI2	0	1	-1
MSC1	TPK1	-1	0	-1
MSC1	TPK2	-1	0	-1
MSC1	GPA2	-1	0	0
MSC1	GAL11
MSC1	MSN5	-1	-1	0
MSC1	HOG1	0	0	0
MSC1	UMP1	1	0	1
MSC1	SOV1	-1	0	1
MSC1	SSN3
MSC1	MCK1
MSC1	YAK1	-1	0	-1
MSC1	PSR1	-1	0	-1
MSC1	MSC1
MSC1	PSR2	-1	0	-1
MSC1	RIM11
TAZ1	RAS2	0	0	0
TAZ1	SNF1	0	0	0
TAZ1	MSN2	0	-1	0
TAZ1	MSN2MSN4	1	0	1
TAZ1	RIM15
TAZ1	BMH2
TAZ1	SCH9
TAZ1	EAF7	1	1	0
TAZ1	SOK2	1	1	1
TAZ1	GIS1	-1	-1	0
TAZ1	YGK3	0	-1	0
TAZ1	MSN4	-1	-1	0
TAZ1	TPK3
TAZ1	TOR1	-1	-1	-1
TAZ1	WHI2	-1	0	0
TAZ1	TPK1
TAZ1	TPK2	-1	0	0
TAZ1	GPA2	0	0	-1
TAZ1	GAL11
TAZ1	MSN5	1	0	1
TAZ1	HOG1	1	0	1
TAZ1	UMP1	0	-1	1
TAZ1	SOV1	0	-1	0
TAZ1	SSN3
TAZ1	MCK1	0	1	0
TAZ1	YAK1	1	0	0
TAZ1	PSR1	-1	-1	-1
TAZ1	MSC1	0	0	1
TAZ1	PSR2	0	-1	0
TAZ1	RIM11
MIG1	RAS2	0	0	0
MIG1	SNF1	0	0	0
MIG1	MSN2	0	0	1
MIG1	MSN2MSN4	1	0	1
MIG1	RIM15	0	-1	-1
MIG1	BMH2	0	-1	0
MIG1	SCH9	-1	0	-1
MIG1	EAF7	-1	-1	0
MIG1	SOK2	-1	-1	0
MIG1	GIS1	0	-1	0
MIG1	YGK3	0	-1	0
MIG1	MSN4	-1	-1	0
MIG1	TPK3	-1	-1	0
MIG1	TOR1	0	0	0
MIG1	WHI2	0	0	0
MIG1	TPK1	0	0	0
MIG1	TPK2	0	0	-1
MIG1	GPA2	1	0	0
MIG1	GAL11	0	0	0
MIG1	MSN5	0	0	0
MIG1	HOG1	1	0	1
MIG1	UMP1	1	-1	0
MIG1	SOV1	0	-1	0
MIG1	SSN3
MIG1	MCK1	1	1	0
MIG1	YAK1	0	0	0
MIG1	PSR1	0	-1	0
MIG1	MSC1	-1	-1	0
MIG1	PSR2	0	0	0
MIG1	RIM11
MRK1	RAS2	0	0	0
MRK1	SNF1	0	0	0
MRK1	MSN2	0	0	0
MRK1	MSN2MSN4	-1	0	1
MRK1	RIM15	1	1	0
MRK1	BMH2	-1	-1	0
MRK1	SCH9	1	0	1
MRK1	EAF7	-1	-1	0
MRK1	SOK2	0	1	0
MRK1	GIS1	0	0	0
MRK1	YGK3	0	-1	0
MRK1	MSN4	1	1	0
MRK1	TPK3	-1	-1	0
MRK1	TOR1
MRK1	WHI2	0	0	0
MRK1	TPK1	0	0	0
MRK1	TPK2	0	0	0
MRK1	GPA2	-1	0	-1
MRK1	GAL11
MRK1	MSN5	0	0	0
MRK1	HOG1	1	0	1
MRK1	UMP1	1	0	1
MRK1	SOV1	0	-1	0
MRK1	SSN3
MRK1	MCK1	1	1	0
MRK1	YAK1	0	0	0
MRK1	PSR1	1	0	0
MRK1	MSC1	1	1	0
MRK1	PSR2	0	0	0
MRK1	RIM11
SDS3	RAS2	0	0	0
SDS3	SNF1	-1	0	0
SDS3	MSN2	0	0	0
SDS3	MSN2MSN4	1	1	1
SDS3	RIM15	0	0	0
SDS3	BMH2	0	0	0
SDS3	SCH9	-1	0	-1
SDS3	EAF7	0	1	0
SDS3	SOK2	0	0	0
SDS3	GIS1	1	0	1
SDS3	YGK3
SDS3	MSN4	0	0	0
SDS3	TPK3	0	-1	0
SDS3	TOR1	0	0	0
SDS3	WHI2	1	1	0
SDS3	TPK1	-1	0	0
SDS3	TPK2	-1	0	0
SDS3	GPA2	0	0	1
SDS3	GAL11
SDS3	MSN5	0	1	0
SDS3	HOG1	1	0	1
SDS3	UMP1
SDS3	SOV1	0	0	0
SDS3	SSN3
SDS3	MCK1	1	1	0
SDS3	YAK1	0	0	0
SDS3	PSR1	0	0	0
SDS3	MSC1	-1	-1	0
SDS3	PSR2
SDS3	RIM11
SSK1	RAS2	0	0	0
SSK1	SNF1	0	0	0
SSK1	MSN2	1	0	1
SSK1	MSN2MSN4	0	1	0
SSK1	RIM15	0	-1	0
SSK1	BMH2	0	0	0
SSK1	SCH9	1	0	1
SSK1	EAF7	1	-1	0
SSK1	SOK2	-1	-1	0
SSK1	GIS1	0	-1	1
SSK1	YGK3	0	-1	1
SSK1	MSN4	0	-1	0
SSK1	TPK3
SSK1	TOR1	0	0	0
SSK1	WHI2	0	0	0
SSK1	TPK1	0	0	0
SSK1	TPK2	1	0	-1
SSK1	GPA2	0	0	0
SSK1	GAL11	1	0	1
SSK1	MSN5	0	0	0
SSK1	HOG1	1	0	1
SSK1	UMP1	-1	0	0
SSK1	SOV1	0	-1	0
SSK1	SSN3
SSK1	MCK1	1	1	0
SSK1	YAK1	0	0	0
SSK1	PSR1	0	0	0
SSK1	MSC1	1	1	0
SSK1	PSR2	0	0	-1
SSK1	RIM11
RLM1	RAS2
RLM1	SNF1	0	0	0
RLM1	MSN2	1	0	0
RLM1	MSN2MSN4	1	0	1
RLM1	RIM15
RLM1	BMH2	0	0	0
RLM1	SCH9	-1	0	-1
RLM1	EAF7	0	1	0
RLM1	SOK2	0	1	0
RLM1	GIS1	1	0	0
RLM1	YGK3	0	0	0
RLM1	MSN4	0	-1	0
RLM1	TPK3	0	-1	0
RLM1	TOR1	0	0	0
RLM1	WHI2	1	0	0
RLM1	TPK1	0	0	0
RLM1	TPK2	1	0	0
RLM1	GPA2	0	0	-1
RLM1	GAL11	0	0	0
RLM1	MSN5	-1	0	0
RLM1	HOG1	1	0	1
RLM1	UMP1	0	0	1
RLM1	SOV1	0	-1	-1
RLM1	SSN3
RLM1	MCK1	1	1	0
RLM1	YAK1	0	0	0
RLM1	PSR1	0	0	0
RLM1	MSC1	1	0	0
RLM1	PSR2	0	0	-1
RLM1	RIM11
GIS1	RAS2	0	0	0
GIS1	SNF1	0	0	0
GIS1	MSN2	1	0	1
GIS1	MSN2MSN4	1	1	1
GIS1	RIM15
GIS1	BMH2	0	0	0
GIS1	SCH9	-1	0	-1
GIS1	EAF7	1	0	0
GIS1	SOK2	0	0	1
GIS1	GIS1
GIS1	YGK3	-1	0	0
GIS1	MSN4	-1	-1	0
GIS1	TPK3	1	-1	0
GIS1	TOR1	0	0	0
GIS1	WHI2	0	0	0
GIS1	TPK1	0	0	0
GIS1	TPK2	0	0	0
GIS1	GPA2	-1	0	-1
GIS1	GAL11
GIS1	MSN5	0	0	0
GIS1	HOG1	1	0	1
GIS1	UMP1	1	0	1
GIS1	SOV1	0	-1	0
GIS1	SSN3
GIS1	MCK1	1	1	0
GIS1	YAK1	0	0	0
GIS1	PSR1	-1	0	0
GIS1	MSC1	1	-1	0
GIS1	PSR2	0	0	0
GIS1	RIM11
MKS1	RAS2
MKS1	SNF1	1	0	0
MKS1	MSN2	0	0	1
MKS1	MSN2MSN4	1	1	1
MKS1	RIM15	1	0	1
MKS1	BMH2	-1	0	-1
MKS1	SCH9	1	0	1
MKS1	EAF7
MKS1	SOK2	-1	-1	0
MKS1	GIS1	1	0	0
MKS1	YGK3	0	0	-1
MKS1	MSN4	0	0	1
MKS1	TPK3	0	0	-1
MKS1	TOR1
MKS1	WHI2	1	0	1
MKS1	TPK1	-1	0	-1
MKS1	TPK2	0	0	-1
MKS1	GPA2	0	0	0
MKS1	GAL11
MKS1	MSN5	-1	0	0
MKS1	HOG1	0	0	0
MKS1	UMP1
MKS1	SOV1	0	1	1
MKS1	SSN3
MKS1	MCK1	1	0	0
MKS1	YAK1
MKS1	PSR1	0	0	0
MKS1	MSC1	1	-1	0
MKS1	PSR2	-1	0	-1
MKS1	RIM11
NGR1	RAS2	-1	-1	0
NGR1	SNF1	1	0	0
NGR1	MSN2	1	0	1
NGR1	MSN2MSN4	1	1	1
NGR1	RIM15	0	0	1
NGR1	BMH2	0	0	1
NGR1	SCH9	1	0	0
NGR1	EAF7	0	1	0
NGR1	SOK2	1	0	0
NGR1	GIS1	1	0	0
NGR1	YGK3	0	0	-1
NGR1	MSN4	0	0	0
NGR1	TPK3	0	0	-1
NGR1	TOR1	0	0	0
NGR1	WHI2	1	1	1
NGR1	TPK1	-1	0	0
NGR1	TPK2	1	0	1
NGR1	GPA2	0	0	0
NGR1	GAL11	1	0	1
NGR1	MSN5	1	0	0
NGR1	HOG1	1	0	1
NGR1	UMP1	1	0	1
NGR1	SOV1	0	0	-1
NGR1	SSN3
NGR1	MCK1	1	1	0
NGR1	YAK1	1	0	0
NGR1	PSR1	0	0	0
NGR1	MSC1	1	0	0
NGR1	PSR2	1	0	1
NGR1	RIM11
MCK1	RAS2	-1	0	0
MCK1	SNF1
MCK1	MSN2	0	0	0
MCK1	MSN2MSN4	0	0	1
MCK1	RIM15	-1	-1	0
MCK1	BMH2	-1	-1	0
MCK1	SCH9	1	0	0
MCK1	EAF7	-1	-1	0
MCK1	SOK2	-1	-1	-1
MCK1	GIS1	-1	0	0
MCK1	YGK3	-1	-1	0
MCK1	MSN4	-1	-1	0
MCK1	TPK3	0	-1	0
MCK1	TOR1	-1	0	-1
MCK1	WHI2	-1	0	0
MCK1	TPK1	1	0	0
MCK1	TPK2	0	0	0
MCK1	GPA2	1	0	0
MCK1	GAL11	0	0	0
MCK1	MSN5	1	0	-1
MCK1	HOG1
MCK1	UMP1	0	-1	1
MCK1	SOV1	0	1	0
MCK1	SSN3
MCK1	MCK1
MCK1	YAK1	1	0	0
MCK1	PSR1	-1	-1	1
MCK1	MSC1	0	-1	-1
MCK1	PSR2	-1	0	0
MCK1	RIM11
MDM12	RAS2	1	0	1
MDM12	SNF1	0	0	-1
MDM12	MSN2	0	0	0
MDM12	MSN2MSN4	1	-1	0
MDM12	RIM15	-1	-1	1
MDM12	BMH2
MDM12	SCH9	1	0	1
MDM12	EAF7	-1	-1	-1
MDM12	SOK2	1	1	0
MDM12	GIS1	-1	0	-1
MDM12	YGK3	-1	0	-1
MDM12	MSN4	-1	-1	-1
MDM12	TPK3
MDM12	TOR1	-1	0	-1
MDM12	WHI2
MDM12	TPK1	1	0	1
MDM12	TPK2	0	0	0
MDM12	GPA2	1	0	0
MDM12	GAL11	0	0	0
MDM12	MSN5	1	0	1
MDM12	HOG1	1	0	1
MDM12	UMP1	0	0	0
MDM12	SOV1	-1	-1	-1
MDM12	SSN3
MDM12	MCK1	0	1	-1
MDM12	YAK1	-1	0	-1
MDM12	PSR1	-1	0	-1
MDM12	MSC1
MDM12	PSR2	-1	0	-1
MDM12	RIM11
MTL1	RAS2	1	0	1
MTL1	SNF1	0	0	0
MTL1	MSN2	1	0	1
MTL1	MSN2MSN4	1	1	1
MTL1	RIM15	1	0	1
MTL1	BMH2	-1	0	-1
MTL1	SCH9	1	0	1
MTL1	EAF7	0	0	-1
MTL1	SOK2	0	0	0
MTL1	GIS1	1	0	0
MTL1	YGK3	0	0	-1
MTL1	MSN4	0	0	0
MTL1	TPK3	0	-1	-1
MTL1	TOR1	0	0	0
MTL1	WHI2	1	0	1
MTL1	TPK1	-1	0	-1
MTL1	TPK2	1	0	1
MTL1	GPA2	0	0	0
MTL1	GAL11	1	1	1
MTL1	MSN5	-1	0	-1
MTL1	HOG1	0	0	0
MTL1	UMP1	1	0	1
MTL1	SOV1	1	0	-1
MTL1	SSN3
MTL1	MCK1	1	1	-1
MTL1	YAK1	0	0	-1
MTL1	PSR1	0	0	0
MTL1	MSC1	1	0	0
MTL1	PSR2	1	0	-1
MTL1	RIM11
ELP4	RAS2	1	1	1
ELP4	SNF1	0	-1	0
ELP4	MSN2	0	-1	0
ELP4	MSN2MSN4	1	1	1
ELP4	RIM15	1	0	-1
ELP4	BMH2	-1	0	-1
ELP4	SCH9	1	-1	0
ELP4	EAF7	-1	0	-1
ELP4	SOK2	0	0	0
ELP4	GIS1	0	0	-1
ELP4	YGK3	-1	0	-1
ELP4	MSN4	-1	0	-1
ELP4	TPK3	1	0	0
ELP4	TOR1	-1	-1	0
ELP4	WHI2	1	-1	1
ELP4	TPK1	-1	-1	-1
ELP4	TPK2	-1	-1	-1
ELP4	GPA2	0	1	0
ELP4	GAL11
ELP4	MSN5	-1	-1	0
ELP4	HOG1	0	1	0
ELP4	UMP1	-1	-1	0
ELP4	SOV1	1	0	-1
ELP4	SSN3
ELP4	MCK1	1	0	1
ELP4	YAK1	-1	-1	-1
ELP4	PSR1	-1	-1	0
ELP4	MSC1	0	0	0
ELP4	PSR2	-1	-1	-1
ELP4	RIM11
IRA2	RAS2	-1	0	0
IRA2	SNF1	-1	-1	-1
IRA2	MSN2	0	0	0
IRA2	MSN2MSN4	0	0	0
IRA2	RIM15	-1	-1	-1
IRA2	BMH2	-1	-1	-1
IRA2	SCH9	0	0	-1
IRA2	EAF7	-1	-1	-1
IRA2	SOK2	-1	-1	-1
IRA2	GIS1	-1	-1	-1
IRA2	YGK3	-1	-1	-1
IRA2	MSN4	-1	-1	-1
IRA2	TPK3	-1	-1	-1
IRA2	TOR1	-1	0	-1
IRA2	WHI2	-1	0	-1
IRA2	TPK1	-1	0	-1
IRA2	TPK2	0	0	0
IRA2	GPA2	-1	0	-1
IRA2	GAL11
IRA2	MSN5	-1	0	-1
IRA2	HOG1
IRA2	UMP1
IRA2	SOV1	-1	-1	0
IRA2	SSN3
IRA2	MCK1	0	0	-1
IRA2	YAK1	-1	0	-1
IRA2	PSR1	-1	-1	-1
IRA2	MSC1	-1	-1	-1
IRA2	PSR2	-1	0	0
IRA2	RIM11
HAP3	RAS2	-1	-1	0
HAP3	SNF1	0	0	0
HAP3	MSN2	1	1	1
HAP3	MSN2MSN4	0	1	1
HAP3	RIM15	0	0	1
HAP3	BMH2	0	0	0
HAP3	SCH9	-1	0	-1
HAP3	EAF7	0	0	0
HAP3	SOK2	-1	0	0
HAP3	GIS1	0	0	1
HAP3	YGK3	0	0	0
HAP3	MSN4	0	0	0
HAP3	TPK3	0	0	0
HAP3	TOR1	0	0	0
HAP3	WHI2	1	1	0
HAP3	TPK1	0	0	0
HAP3	TPK2	1	0	1
HAP3	GPA2	0	-1	-1
HAP3	GAL11	1	1	1
HAP3	MSN5	-1	0	0
HAP3	HOG1	1	1	1
HAP3	UMP1	0	0	1
HAP3	SOV1	0	0	0
HAP3	SSN3
HAP3	MCK1	1	1	0
HAP3	YAK1	0	0	0
HAP3	PSR1	0	0	0
HAP3	MSC1	1	1	0
HAP3	PSR2	0	0	0
HAP3	RIM11
REG1	RAS2	0	-1	0
REG1	SNF1	0	1	0
REG1	MSN2	-1	-1	0
REG1	MSN2MSN4	0	-1	1
REG1	RIM15	0	0	0
REG1	BMH2
REG1	SCH9	1	-1	1
REG1	EAF7	0	0	0
REG1	SOK2	1	0	1
REG1	GIS1	0	0	0
REG1	YGK3	0	0	0
REG1	MSN4	0	0	0
REG1	TPK3	0	0	0
REG1	TOR1	0	1	0
REG1	WHI2	1	1	0
REG1	TPK1	0	-1	0
REG1	TPK2	-1	0	0
REG1	GPA2	0	1	-1
REG1	GAL11
REG1	MSN5	0	-1	0
REG1	HOG1	0	1	0
REG1	UMP1	-1	0	0
REG1	SOV1
REG1	SSN3
REG1	MCK1	1	0	0
REG1	YAK1	0	-1	0
REG1	PSR1	0	0	0
REG1	MSC1
REG1	PSR2	0	0	0
REG1	RIM11
RPI1	RAS2	0	-1	0
RPI1	SNF1	0	0	0
RPI1	MSN2	1	0	1
RPI1	MSN2MSN4	1	1	1
RPI1	RIM15	0	0	0
RPI1	BMH2	0	0	0
RPI1	SCH9	1	0	1
RPI1	EAF7	0	0	0
RPI1	SOK2	1	0	0
RPI1	GIS1	0	0	0
RPI1	YGK3	0	0	0
RPI1	MSN4	0	0	0
RPI1	TPK3	0	1	0
RPI1	TOR1	0	0	0
RPI1	WHI2	1	1	0
RPI1	TPK1	0	0	0
RPI1	TPK2	1	0	1
RPI1	GPA2	0	0	-1
RPI1	GAL11	0	1	0
RPI1	MSN5	0	1	0
RPI1	HOG1	1	1	1
RPI1	UMP1	-1	0	0
RPI1	SOV1	0	0	1
RPI1	SSN3
RPI1	MCK1	1	1	0
RPI1	YAK1	0	0	0
RPI1	PSR1	0	0	0
RPI1	MSC1	1	1	0
RPI1	PSR2	1	0	1
RPI1	RIM11
RAD24	RAS2	0	-1	0
RAD24	SNF1	1	0	0
RAD24	MSN2	1	1	1
RAD24	MSN2MSN4	1	1	1
RAD24	RIM15	1	0	1
RAD24	BMH2	0	0	0
RAD24	SCH9	1	1	1
RAD24	EAF7	0	0	0
RAD24	SOK2	0	0	0
RAD24	GIS1	1	0	0
RAD24	YGK3	0	0	0
RAD24	MSN4	0	0	0
RAD24	TPK3	0	0	0
RAD24	TOR1	-1	-1	0
RAD24	WHI2	1	1	0
RAD24	TPK1	-1	-1	0
RAD24	TPK2	1	0	1
RAD24	GPA2	0	-1	-1
RAD24	GAL11	0	1	0
RAD24	MSN5	1	1	0
RAD24	HOG1	1	1	1
RAD24	UMP1	1	0	1
RAD24	SOV1	0	0	0
RAD24	SSN3
RAD24	MCK1	1	1	0
RAD24	YAK1	1	1	0
RAD24	PSR1	0	0	0
RAD24	MSC1	0	0	0
RAD24	PSR2	1	0	0
RAD24	RIM11
UBI4	RAS2
UBI4	SNF1	1	0	0
UBI4	MSN2	1	0	1
UBI4	MSN2MSN4	1	1	1
UBI4	RIM15	0	0	0
UBI4	BMH2	0	0	0
UBI4	SCH9	-1	0	-1
UBI4	EAF7	0	1	0
UBI4	SOK2	-1	0	0
UBI4	GIS1	1	0	0
UBI4	YGK3	0	0	0
UBI4	MSN4	0	0	0
UBI4	TPK3	0	1	0
UBI4	TOR1	0	0	0
UBI4	WHI2	1	1	0
UBI4	TPK1	-1	0	0
UBI4	TPK2	1	0	1
UBI4	GPA2	0	1	-1
UBI4	GAL11	1	1	0
UBI4	MSN5	-1	0	0
UBI4	HOG1	1	1	1
UBI4	UMP1	1	0	1
UBI4	SOV1	1	0	1
UBI4	SSN3
UBI4	MCK1	1	1	0
UBI4	YAK1	0	0	0
UBI4	PSR1	0	0	0
UBI4	MSC1	1	1	0
UBI4	PSR2	-1	0	0
UBI4	RIM11
YAK1	RAS2	-1	0	0
YAK1	SNF1	0	0	0
YAK1	MSN2	1	0	1
YAK1	MSN2MSN4	1	1	1
YAK1	RIM15	0	0	0
YAK1	BMH2	0	0	0
YAK1	SCH9	-1	0	-1
YAK1	EAF7	0	1	0
YAK1	SOK2	1	1	0
YAK1	GIS1	0	0	0
YAK1	YGK3	0	0	0
YAK1	MSN4	0	0	0
YAK1	TPK3	0	0	0
YAK1	TOR1	0	0	0
YAK1	WHI2	1	0	0
YAK1	TPK1	0	0	0
YAK1	TPK2	1	0	1
YAK1	GPA2	0	0	-1
YAK1	GAL11
YAK1	MSN5	0	0	0
YAK1	HOG1	1	0	1
YAK1	UMP1	-1	0	1
YAK1	SOV1	0	0	1
YAK1	SSN3
YAK1	MCK1	1	1	0
YAK1	YAK1
YAK1	PSR1	0	0	0
YAK1	MSC1	1	1	0
YAK1	PSR2	0	0	0
YAK1	RIM11
DMA2	RAS2	1	0	0
DMA2	SNF1	0	0	0
DMA2	MSN2	1	0	1
DMA2	MSN2MSN4	1	1	1
DMA2	RIM15	0	0	1
DMA2	BMH2	0	0	0
DMA2	SCH9	-1	0	-1
DMA2	EAF7	0	1	0
DMA2	SOK2	1	1	0
DMA2	GIS1	1	0	1
DMA2	YGK3	0	0	0
DMA2	MSN4	0	0	0
DMA2	TPK3	0	-1	0
DMA2	TOR1	0	0	0
DMA2	WHI2	1	0	0
DMA2	TPK1	0	0	0
DMA2	TPK2	1	0	1
DMA2	GPA2	0	0	-1
DMA2	GAL11
DMA2	MSN5	1	1	0
DMA2	HOG1	1	0	1
DMA2	UMP1	-1	0	1
DMA2	SOV1	0	0	1
DMA2	SSN3
DMA2	MCK1	1	1	0
DMA2	YAK1	0	0	0
DMA2	PSR1	0	0	0
DMA2	MSC1	1	1	0
DMA2	PSR2	1	0	0
DMA2	RIM11
TPK2	RAS2	0	1	0
TPK2	SNF1	0	0	0
TPK2	MSN2	0	-1	0
TPK2	MSN2MSN4	1	0	1
TPK2	RIM15	-1	-1	0
TPK2	BMH2	0	1	0
TPK2	SCH9	0	1	-1
TPK2	EAF7	0	1	0
TPK2	SOK2	0	1	-1
TPK2	GIS1	-1	-1	0
TPK2	YGK3	-1	0	0
TPK2	MSN4	-1	-1	0
TPK2	TPK3	-1	0	0
TPK2	TOR1	1	0	0
TPK2	WHI2	0	-1	0
TPK2	TPK1	-1	-1	0
TPK2	TPK2
TPK2	GPA2	1	0	-1
TPK2	GAL11
TPK2	MSN5	0	0	0
TPK2	HOG1
TPK2	UMP1	0	-1	1
TPK2	SOV1	-1	-1	0
TPK2	SSN3
TPK2	MCK1	0	1	0
TPK2	YAK1	-1	-1	0
TPK2	PSR1	-1	-1	0
TPK2	MSC1	0	1	-1
TPK2	PSR2	0	-1	0
TPK2	RIM11
PDE1	RAS2	0	0	0
PDE1	SNF1	-1	-1	0
PDE1	MSN2	-1	0	0
PDE1	MSN2MSN4	0	1	-1
PDE1	RIM15	-1	-1	0
PDE1	BMH2	0	1	0
PDE1	SCH9	1	1	1
PDE1	EAF7	-1	-1	0
PDE1	SOK2	-1	-1	-1
PDE1	GIS1	-1	-1	0
PDE1	YGK3	0	0	0
PDE1	MSN4	-1	-1	0
PDE1	TPK3	-1	-1	0
PDE1	TOR1	0	1	0
PDE1	WHI2	0	-1	0
PDE1	TPK1	-1	-1	0
PDE1	TPK2	1	1	0
PDE1	GPA2	-1	-1	-1
PDE1	GAL11
PDE1	MSN5	-1	-1	0
PDE1	HOG1	-1	1	1
PDE1	UMP1	0	0	-1
PDE1	SOV1	-1	-1	0
PDE1	SSN3
PDE1	MCK1	0	1	0
PDE1	YAK1	1	1	0
PDE1	PSR1	1	1	0
PDE1	MSC1	1	1	1
PDE1	PSR2	-1	-1	0
PDE1	RIM11
EAF7	RAS2	1	1	1
EAF7	SNF1	-1	-1	-1
EAF7	MSN2	1	-1	1
EAF7	MSN2MSN4	1	1	1
EAF7	RIM15	-1	0	-1
EAF7	BMH2	-1	0	-1
EAF7	SCH9	-1	-1	-1
EAF7	EAF7
EAF7	SOK2	0	0	0
EAF7	GIS1	0	-1	0
EAF7	YGK3	-1	0	-1
EAF7	MSN4	-1	0	0
EAF7	TPK3	-1	0	-1
EAF7	TOR1	-1	-1	0
EAF7	WHI2	1	1	1
EAF7	TPK1	-1	-1	-1
EAF7	TPK2	-1	-1	-1
EAF7	GPA2	-1	-1	0
EAF7	GAL11	1	1	1
EAF7	MSN5	1	1	0
EAF7	HOG1	1	1	1
EAF7	UMP1	0	-1	1
EAF7	SOV1	-1	0	-1
EAF7	SSN3
EAF7	MCK1	0	0	1
EAF7	YAK1	-1	-1	0
EAF7	PSR1	-1	-1	0
EAF7	MSC1	0	0	0
EAF7	PSR2	-1	-1	-1
EAF7	RIM11
ERM6	RAS2	1	1	0
ERM6	SNF1	1	1	0
ERM6	MSN2	1	1	1
ERM6	MSN2MSN4
ERM6	RIM15	0	0	0
ERM6	BMH2	0	0	0
ERM6	SCH9	-1	1	0
ERM6	EAF7	0	0	0
ERM6	SOK2	0	0	0
ERM6	GIS1	1	1	0
ERM6	YGK3	0	0	0
ERM6	MSN4
ERM6	TPK3	0	0	0
ERM6	TOR1	0	0	0
ERM6	WHI2	1	1	0
ERM6	TPK1	-1	-1	0
ERM6	TPK2	1	1	1
ERM6	GPA2	0	1	0
ERM6	GAL11	1	1	0
ERM6	MSN5	-1	1	0
ERM6	HOG1	1	1	1
ERM6	UMP1
ERM6	SOV1	0	0	1
ERM6	SSN3
ERM6	MCK1	1	1	0
ERM6	YAK1	0	1	0
ERM6	PSR1	0	1	0
ERM6	MSC1	1	0	0
ERM6	PSR2	0	1	0
ERM6	RIM11
UBP3	RAS2	-1	0	0
UBP3	SNF1	0	0	0
UBP3	MSN2	1	0	1
UBP3	MSN2MSN4	0	-1	0
UBP3	RIM15	0	0	1
UBP3	BMH2	0	0	0
UBP3	SCH9	1	0	0
UBP3	EAF7	0	0	0
UBP3	SOK2	-1	0	0
UBP3	GIS1	1	0	1
UBP3	YGK3	0	0	0
UBP3	MSN4	0	0	0
UBP3	TPK3	0	1	0
UBP3	TOR1	0	0	0
UBP3	WHI2	1	0	0
UBP3	TPK1	0	0	0
UBP3	TPK2	1	0	1
UBP3	GPA2	0	0	1
UBP3	GAL11
UBP3	MSN5	0	0	0
UBP3	HOG1	0	0	0
UBP3	UMP1
UBP3	SOV1	0	0	0
UBP3	SSN3
UBP3	MCK1
UBP3	YAK1	0	0	0
UBP3	PSR1	0	0	0
UBP3	MSC1	-1	-1	0
UBP3	PSR2	1	0	0
UBP3	RIM11
SKN7	RAS2	0	0	0
SKN7	SNF1	0	0	0
SKN7	MSN2	1	0	0
SKN7	MSN2MSN4	1	1	1
SKN7	RIM15	0	0	0
SKN7	BMH2	0	0	0
SKN7	SCH9	-1	0	-1
SKN7	EAF7	0	0	0
SKN7	SOK2	1	1	0
SKN7	GIS1	0	0	0
SKN7	YGK3	0	0	0
SKN7	MSN4	0	0	0
SKN7	TPK3	0	1	0
SKN7	TOR1	0	0	-1
SKN7	WHI2	0	0	0
SKN7	TPK1	0	0	0
SKN7	TPK2	1	0	0
SKN7	GPA2	0	0	-1
SKN7	GAL11
SKN7	MSN5	0	0	0
SKN7	HOG1	1	0	1
SKN7	UMP1	0	0	1
SKN7	SOV1	0	0	0
SKN7	SSN3
SKN7	MCK1	1	1	0
SKN7	YAK1	0	0	0
SKN7	PSR1	0	0	0
SKN7	MSC1	-1	0	1
SKN7	PSR2	0	0	0
SKN7	RIM11
WHI2	RAS2	-1	0	1
WHI2	SNF1	-1	0	1
WHI2	MSN2	0	0	0
WHI2	MSN2MSN4	1	1	0
WHI2	RIM15	-1	-1	0
WHI2	BMH2	-1	0	-1
WHI2	SCH9	1	0	1
WHI2	EAF7	-1	-1	-1
WHI2	SOK2	0	1	1
WHI2	GIS1	-1	0	-1
WHI2	YGK3	-1	-1	-1
WHI2	MSN4	-1	-1	0
WHI2	TPK3	0	-1	-1
WHI2	TOR1	-1	0	-1
WHI2	WHI2
WHI2	TPK1	1	0	-1
WHI2	TPK2	0	0	0
WHI2	GPA2	0	0	-1
WHI2	GAL11
WHI2	MSN5	1	0	1
WHI2	HOG1	1	0	1
WHI2	UMP1	0	0	0
WHI2	SOV1	1	-1	0
WHI2	SSN3
WHI2	MCK1	0	1	-1
WHI2	YAK1	-1	0	-1
WHI2	PSR1	-1	0	-1
WHI2	MSC1	0	1	1
WHI2	PSR2	-1	0	0
WHI2	RIM11
RCK2	RAS2	-1	-1	0
RCK2	SNF1	1	1	1
RCK2	MSN2	0	-1	1
RCK2	MSN2MSN4	1	1	0
RCK2	RIM15	-1	0	-1
RCK2	BMH2	1	0	-1
RCK2	SCH9	1	1	1
RCK2	EAF7	0	0	0
RCK2	SOK2	0	0	0
RCK2	GIS1	-1	0	-1
RCK2	YGK3	-1	0	-1
RCK2	MSN4	-1	0	-1
RCK2	TPK3	0	0	-1
RCK2	TOR1	-1	-1	0
RCK2	WHI2	1	1	0
RCK2	TPK1	-1	-1	-1
RCK2	TPK2	1	1	1
RCK2	GPA2	0	-1	1
RCK2	GAL11
RCK2	MSN5	-1	1	0
RCK2	HOG1	1	1	1
RCK2	UMP1	1	0	1
RCK2	SOV1	1	0	1
RCK2	SSN3
RCK2	MCK1	1	1	0
RCK2	YAK1	-1	0	0
RCK2	PSR1	-1	0	0
RCK2	MSC1	0	0	0
RCK2	PSR2	0	0	-1
RCK2	RIM11
MED7	RAS2	1	1	0
MED7	SNF1	0	1	0
MED7	MSN2	1	1	0
MED7	MSN2MSN4	1	1	1
MED7	RIM15	1	0	0
MED7	BMH2	-1	0	0
MED7	SCH9	1	0	1
MED7	EAF7	0	0	0
MED7	SOK2	0	0	0
MED7	GIS1	1	1	0
MED7	YGK3	0	0	0
MED7	MSN4	0	0	0
MED7	TPK3	0	0	0
MED7	TOR1	-1	-1	0
MED7	WHI2	1	1	0
MED7	TPK1	1	1	0
MED7	TPK2	1	1	0
MED7	GPA2	0	-1	-1
MED7	GAL11
MED7	MSN5	-1	1	0
MED7	HOG1	1	1	1
MED7	UMP1	1	1	1
MED7	SOV1	0	0	1
MED7	SSN3
MED7	MCK1	1	1	0
MED7	YAK1	1	1	0
MED7	PSR1	0	-1	0
MED7	MSC1	1	0	0
MED7	PSR2	1	1	0
MED7	RIM11
PDE2	RAS2	-1	-1	-1
PDE2	SNF1	-1	-1	-1
PDE2	MSN2	-1	-1	0
PDE2	MSN2MSN4	0	0	1
PDE2	RIM15	-1	-1	0
PDE2	BMH2	-1	-1	0
PDE2	SCH9	0	0	-1
PDE2	EAF7	-1	-1	1
PDE2	SOK2	-1	-1	-1
PDE2	GIS1	-1	-1	0
PDE2	YGK3	-1	-1	0
PDE2	MSN4	-1	-1	0
PDE2	TPK3	-1	-1	0
PDE2	TOR1	-1	-1	-1
PDE2	WHI2	-1	-1	0
PDE2	TPK1	-1	-1	0
PDE2	TPK2	-1	-1	0
PDE2	GPA2	-1	-1	0
PDE2	GAL11
PDE2	MSN5	0	-1	1
PDE2	HOG1
PDE2	UMP1	-1	-1	-1
PDE2	SOV1	-1	-1	0
PDE2	SSN3
PDE2	MCK1	0	0	-1
PDE2	YAK1	-1	-1	-1
PDE2	PSR1	-1	-1	-1
PDE2	MSC1	-1	-1	1
PDE2	PSR2	-1	-1	0
PDE2	RIM11
MSN4	RAS2	1	1	0
MSN4	SNF1	0	0	0
MSN4	MSN2	1	0	1
MSN4	MSN2MSN4
MSN4	RIM15	0	0	0
MSN4	BMH2	0	0	0
MSN4	SCH9	-1	0	-1
MSN4	EAF7	0	1	0
MSN4	SOK2	1	0	0
MSN4	GIS1	1	0	0
MSN4	YGK3	0	0	0
MSN4	MSN4
MSN4	TPK3	0	-1	0
MSN4	TOR1	0	0	0
MSN4	WHI2	1	1	0
MSN4	TPK1	0	0	0
MSN4	TPK2	1	0	1
MSN4	GPA2	0	-1	-1
MSN4	GAL11	1	1	1
MSN4	MSN5	1	1	0
MSN4	HOG1	1	1	1
MSN4	UMP1	-1	0	0
MSN4	SOV1	0	0	0
MSN4	SSN3
MSN4	MCK1	1	1	0
MSN4	YAK1	0	0	0
MSN4	PSR1	0	0	0
MSN4	MSC1	1	1	0
MSN4	PSR2	0	0	0
MSN4	RIM11
GCN5	RAS2
GCN5	SNF1	0	0	0
GCN5	MSN2	0	0	1
GCN5	MSN2MSN4	0	1	1
GCN5	RIM15	-1	-1	0
GCN5	BMH2
GCN5	SCH9	1	0	1
GCN5	EAF7	-1	-1	0
GCN5	SOK2	-1	-1	0
GCN5	GIS1	-1	-1	0
GCN5	YGK3	-1	-1	0
GCN5	MSN4
GCN5	TPK3	0	1	0
GCN5	TOR1	-1	-1	0
GCN5	WHI2	-1	0	0
GCN5	TPK1	-1	-1	0
GCN5	TPK2	-1	-1	-1
GCN5	GPA2	-1	-1	-1
GCN5	GAL11
GCN5	MSN5	-1	-1	0
GCN5	HOG1
GCN5	UMP1
GCN5	SOV1	1	1	-1
GCN5	SSN3
GCN5	MCK1	0	-1	0
GCN5	YAK1	-1	-1	0
GCN5	PSR1	-1	-1	0
GCN5	MSC1	1	0	0
GCN5	PSR2	1	0	0
GCN5	RIM11
MSN2	RAS2	0	0	-1
MSN2	SNF1	0	0	0
MSN2	MSN2
MSN2	MSN2MSN4
MSN2	RIM15	0	-1	0
MSN2	BMH2	-1	0	0
MSN2	SCH9	1	0	1
MSN2	EAF7	-1	0	-1
MSN2	SOK2	1	1	1
MSN2	GIS1	0	0	0
MSN2	YGK3	-1	0	0
MSN2	MSN4	-1	-1	0
MSN2	TPK3	-1	-1	0
MSN2	TOR1	-1	0	-1
MSN2	WHI2	0	0	0
MSN2	TPK1	0	0	0
MSN2	TPK2	0	0	0
MSN2	GPA2	1	0	-1
MSN2	GAL11
MSN2	MSN5	0	0	-1
MSN2	HOG1
MSN2	UMP1	1	0	1
MSN2	SOV1	1	0	0
MSN2	SSN3
MSN2	MCK1	0	1	-1
MSN2	YAK1	0	0	-1
MSN2	PSR1	-1	0	-1
MSN2	MSC1	1	1	-1
MSN2	PSR2	0	0	0
MSN2	RIM11
SOD2	RAS2	0	0	0
SOD2	SNF1	0	0	0
SOD2	MSN2	0	0	0
SOD2	MSN2MSN4	-1	1	1
SOD2	RIM15	0	0	0
SOD2	BMH2	0	0	0
SOD2	SCH9	1	0	1
SOD2	EAF7	1	1	0
SOD2	SOK2	-1	0	0
SOD2	GIS1	0	0	0
SOD2	YGK3	0	0	0
SOD2	MSN4	0	0	0
SOD2	TPK3	1	1	0
SOD2	TOR1	0	0	0
SOD2	WHI2	1	0	0
SOD2	TPK1	0	0	0
SOD2	TPK2	1	0	1
SOD2	GPA2	0	0	-1
SOD2	GAL11	1	0	0
SOD2	MSN5	0	0	0
SOD2	HOG1	1	0	1
SOD2	UMP1	1	0	1
SOD2	SOV1	0	-1	0
SOD2	SSN3
SOD2	MCK1	1	1	0
SOD2	YAK1	0	0	0
SOD2	PSR1	0	0	0
SOD2	MSC1	1	1	0
SOD2	PSR2	0	0	0
SOD2	RIM11
PSR1	RAS2	1	0	0
PSR1	SNF1	1	0	0
PSR1	MSN2	1	0	1
PSR1	MSN2MSN4	1	1	0
PSR1	RIM15	0	0	1
PSR1	BMH2	0	0	-1
PSR1	SCH9	1	0	0
PSR1	EAF7	0	0	0
PSR1	SOK2	0	0	0
PSR1	GIS1	1	0	1
PSR1	YGK3	0	0	0
PSR1	MSN4	0	0	0
PSR1	TPK3	0	-1	1
PSR1	TOR1	0	0	0
PSR1	WHI2
PSR1	TPK1	1	0	0
PSR1	TPK2	1	0	1
PSR1	GPA2	0	0	0
PSR1	GAL11
PSR1	MSN5	-1	0	0
PSR1	HOG1	1	0	1
PSR1	UMP1	0	0	-1
PSR1	SOV1	0	-1	1
PSR1	SSN3
PSR1	MCK1	1	1	0
PSR1	YAK1	0	0	0
PSR1	PSR1
PSR1	MSC1	1	-1	0
PSR1	PSR2	0	0	-1
PSR1	RIM11
HSP104	RAS2	0	-1	0
HSP104	SNF1
HSP104	MSN2	0	0	-1
HSP104	MSN2MSN4	-1	-1	-1
HSP104	RIM15	0	0	-1
HSP104	BMH2	0	0	1
HSP104	SCH9	1	0	-1
HSP104	EAF7	0	0	0
HSP104	SOK2	1	-1	0
HSP104	GIS1	0	0	-1
HSP104	YGK3	0	0	-1
HSP104	MSN4	0	0	0
HSP104	TPK3	0	1	-1
HSP104	TOR1	0	0	0
HSP104	WHI2	1	0	1
HSP104	TPK1	0	0	0
HSP104	TPK2	1	0	1
HSP104	GPA2	0	0	0
HSP104	GAL11	0	-1	-1
HSP104	MSN5	0	-1	0
HSP104	HOG1	1	1	0
HSP104	UMP1	1	0	0
HSP104	SOV1
HSP104	SSN3
HSP104	MCK1	-1	1	0
HSP104	YAK1	0	0	0
HSP104	PSR1
HSP104	MSC1	-1	-1	0
HSP104	PSR2	1	0	1
HSP104	RIM11
KAP123	RAS2	0	-1	0
KAP123	SNF1
KAP123	MSN2	-1	0	-1
KAP123	MSN2MSN4
KAP123	RIM15	1	0	1
KAP123	BMH2
KAP123	SCH9	-1	0	-1
KAP123	EAF7
KAP123	SOK2	1	0	0
KAP123	GIS1
KAP123	YGK3	0	0	0
KAP123	MSN4
KAP123	TPK3
KAP123	TOR1	0	0	0
KAP123	WHI2
KAP123	TPK1	-1	0	0
KAP123	TPK2	0	0	-1
KAP123	GPA2	0	0	1
KAP123	GAL11
KAP123	MSN5
KAP123	HOG1
KAP123	UMP1
KAP123	SOV1
KAP123	SSN3
KAP123	MCK1
KAP123	YAK1
KAP123	PSR1	0	0	0
KAP123	MSC1	-1	0	0
KAP123	PSR2	0	0	0
KAP123	RIM11
ATP10	RAS2	-1	-1	0
ATP10	SNF1	1	-1	0
ATP10	MSN2	1	0	1
ATP10	MSN2MSN4	1	1	1
ATP10	RIM15	0	0	0
ATP10	BMH2	0	0	0
ATP10	SCH9	-1	-1	-1
ATP10	EAF7	0	0	0
ATP10	SOK2	1	0	1
ATP10	GIS1	0	0	0
ATP10	YGK3	0	0	0
ATP10	MSN4	0	0	0
ATP10	TPK3	0	0	0
ATP10	TOR1	0	-1	0
ATP10	WHI2	1	1	0
ATP10	TPK1	-1	-1	0
ATP10	TPK2	1	1	0
ATP10	GPA2	0	-1	1
ATP10	GAL11	-1	1	0
ATP10	MSN5	-1	-1	0
ATP10	HOG1	1	1	1
ATP10	UMP1	-1	-1	-1
ATP10	SOV1	0	0	0
ATP10	SSN3
ATP10	MCK1	1	0	0
ATP10	YAK1	0	0	0
ATP10	PSR1	0	-1	0
ATP10	MSC1	1	0	0
ATP10	PSR2	1	0	0
ATP10	RIM11
ELP6	RAS2	1	1	1
ELP6	SNF1	0	0	0
ELP6	MSN2	-1	-1	1
ELP6	MSN2MSN4	1	1	1
ELP6	RIM15	-1	0	-1
ELP6	BMH2	1	0	1
ELP6	SCH9	0	1	1
ELP6	EAF7	0	0	-1
ELP6	SOK2	0	0	0
ELP6	GIS1	0	0	-1
ELP6	YGK3	-1	0	-1
ELP6	MSN4	-1	0	-1
ELP6	TPK3	0	0	0
ELP6	TOR1	-1	-1	0
ELP6	WHI2	1	-1	1
ELP6	TPK1	1	-1	1
ELP6	TPK2	-1	0	-1
ELP6	GPA2	0	1	0
ELP6	GAL11
ELP6	MSN5	-1	-1	0
ELP6	HOG1	0	1	0
ELP6	UMP1	0	0	0
ELP6	SOV1	-1	0	-1
ELP6	SSN3
ELP6	MCK1	1	0	0
ELP6	YAK1	-1	-1	-1
ELP6	PSR1	-1	0	0
ELP6	MSC1	0	0	0
ELP6	PSR2	-1	-1	-1
ELP6	RIM11
PBS2	RAS2	1	0	0
PBS2	SNF1	-1	0	-1
PBS2	MSN2	0	0	0
PBS2	MSN2MSN4
PBS2	RIM15	-1	0	-1
PBS2	BMH2	-1	0	-1
PBS2	SCH9	0	0	0
PBS2	EAF7	-1	-1	-1
PBS2	SOK2	0	0	1
PBS2	GIS1	-1	0	-1
PBS2	YGK3	-1	0	-1
PBS2	MSN4	-1	0	0
PBS2	TPK3	-1	-1	0
PBS2	TOR1	0	0	0
PBS2	WHI2	-1	0	-1
PBS2	TPK1	-1	0	-1
PBS2	TPK2	0	0	-1
PBS2	GPA2	1	0	0
PBS2	GAL11	1	0	0
PBS2	MSN5	0	0	-1
PBS2	HOG1	1	0	1
PBS2	UMP1	0	0	-1
PBS2	SOV1	1	0	0
PBS2	SSN3
PBS2	MCK1	0	0	-1
PBS2	YAK1	-1	0	-1
PBS2	PSR1	-1	0	-1
PBS2	MSC1	0	1	0
PBS2	PSR2	0	0	-1
PBS2	RIM11
SSK2	RAS2	-1	0	0
SSK2	SNF1	0	0	1
SSK2	MSN2	1	0	1
SSK2	MSN2MSN4	1	-1	1
SSK2	RIM15	0	0	1
SSK2	BMH2	0	0	1
SSK2	SCH9	1	0	0
SSK2	EAF7	1	-1	0
SSK2	SOK2	1	1	0
SSK2	GIS1	0	0	1
SSK2	YGK3	0	0	-1
SSK2	MSN4	0	-1	1
SSK2	TPK3	0	-1	-1
SSK2	TOR1	0	0	0
SSK2	WHI2	1	0	1
SSK2	TPK1	0	0	0
SSK2	TPK2	1	0	1
SSK2	GPA2	0	0	0
SSK2	GAL11	0	0	-1
SSK2	MSN5	-1	0	0
SSK2	HOG1	1	0	1
SSK2	UMP1	1	0	1
SSK2	SOV1	0	-1	0
SSK2	SSN3
SSK2	MCK1	1	1	0
SSK2	YAK1	0	0	0
SSK2	PSR1	0	0	0
SSK2	MSC1	1	1	0
SSK2	PSR2	1	0	0
SSK2	RIM11
SIT4	RAS2
SIT4	SNF1	0	0	0
SIT4	MSN2	-1	0	-1
SIT4	MSN2MSN4	0	1	-1
SIT4	RIM15	0	0	0
SIT4	BMH2
SIT4	SCH9	1	0	1
SIT4	EAF7
SIT4	SOK2	0	-1	0
SIT4	GIS1	1	0	1
SIT4	YGK3	0	0	0
SIT4	MSN4	0	-1	0
SIT4	TPK3	0	-1	0
SIT4	TOR1	0	0	0
SIT4	WHI2	-1	0	0
SIT4	TPK1	0	0	0
SIT4	TPK2
SIT4	GPA2	0	0	-1
SIT4	GAL11
SIT4	MSN5
SIT4	HOG1	0	0	0
SIT4	UMP1
SIT4	SOV1
SIT4	SSN3
SIT4	MCK1
SIT4	YAK1	0	0	0
SIT4	PSR1
SIT4	MSC1	-1	-1	0
SIT4	PSR2	1	0	1
SIT4	RIM11
RGS2	RAS2
RGS2	SNF1	0	0	0
RGS2	MSN2	0	0	0
RGS2	MSN2MSN4	1	1	1
RGS2	RIM15	-1	-1	0
RGS2	BMH2	0	-1	0
RGS2	SCH9	-1	0	-1
RGS2	EAF7	-1	-1	0
RGS2	SOK2	-1	-1	0
RGS2	GIS1	0	0	0
RGS2	YGK3	0	-1	0
RGS2	MSN4	-1	-1	0
RGS2	TPK3	1	-1	0
RGS2	TOR1	-1	0	0
RGS2	WHI2	0	0	0
RGS2	TPK1	-1	0	0
RGS2	TPK2	0	0	0
RGS2	GPA2	-1	0	-1
RGS2	GAL11	1	0	0
RGS2	MSN5	0	0	1
RGS2	HOG1	1	0	1
RGS2	UMP1	1	0	-1
RGS2	SOV1	0	-1	0
RGS2	SSN3
RGS2	MCK1	0	1	0
RGS2	YAK1	0	0	0
RGS2	PSR1
RGS2	MSC1	1	-1	1
RGS2	PSR2	0	0	0
RGS2	RIM11
RIM15	RAS2	0	1	0
RIM15	SNF1	0	0	0
RIM15	MSN2	1	0	0
RIM15	MSN2MSN4	1	0	1
RIM15	RIM15
RIM15	BMH2	0	0	0
RIM15	SCH9
RIM15	EAF7	0	-1	0
RIM15	SOK2	-1	-1	-1
RIM15	GIS1	0	0	0
RIM15	YGK3	-1	0	0
RIM15	MSN4	-1	0	0
RIM15	TPK3	-1	-1	0
RIM15	TOR1	0	0	-1
RIM15	WHI2	0	0	0
RIM15	TPK1	0	0	0
RIM15	TPK2	0	0	0
RIM15	GPA2	1	-1	0
RIM15	GAL11
RIM15	MSN5	0	0	0
RIM15	HOG1	1	0	1
RIM15	UMP1	-1	0	0
RIM15	SOV1	0	0	0
RIM15	SSN3
RIM15	MCK1	1	1	0
RIM15	YAK1	0	0	0
RIM15	PSR1	-1	0	0
RIM15	MSC1	1	-1	1
RIM15	PSR2	0	0	0
RIM15	RIM11
PPG1	RAS2	-1	-1	-1
PPG1	SNF1	-1	0	-1
PPG1	MSN2	0	0	0
PPG1	MSN2MSN4	1	1	1
PPG1	RIM15
PPG1	BMH2	-1	0	-1
PPG1	SCH9	0	0	-1
PPG1	EAF7	0	-1	-1
PPG1	SOK2	0	-1	-1
PPG1	GIS1	0	0	-1
PPG1	YGK3	-1	0	-1
PPG1	MSN4	-1	0	-1
PPG1	TPK3	-1	-1	-1
PPG1	TOR1	1	0	1
PPG1	WHI2	0	0	-1
PPG1	TPK1	1	0	0
PPG1	TPK2	0	0	-1
PPG1	GPA2	-1	0	0
PPG1	GAL11	1	1	1
PPG1	MSN5	-1	0	-1
PPG1	HOG1	1	0	0
PPG1	UMP1	0	0	1
PPG1	SOV1	-1	0	-1
PPG1	SSN3
PPG1	MCK1	0	-1	1
PPG1	YAK1	-1	0	0
PPG1	PSR1	-1	0	-1
PPG1	MSC1	0	0	-1
PPG1	PSR2	-1	0	-1
PPG1	RIM11

## Sheet: Legend
Epistasis interactions:
Total GFP epistasis	Epistasis interaction in the total GFP parameter
Total open time epistasis	Epistasis interaction in the total open time parameter
Production rate epistasis	Epistasis interaction in the production rate parameter
	* 0 - no epistasis, -1 - epistasis of mutant1 , 1 - epistasis of mutant2
	* Double mutants that didn't have valid single mutant value (Figure 2A), were omitted from the epistasis analysis.
