# Supplementary material for: Genetic screen of the yeast environmental stress response dynamics uncovers distinct regulatory phases
Source: Mol Syst Biol. 2019 Aug 27;15(8):e8939. doi: 10.15252/msb.20198939 (PMC6711295; doi:10.15252/msb.20198939)
Supplement: Supplementary file 5 — Dataset EV3 [file MSB-15-e8939-s005.xlsx]

## Sheet: Data
Mutant 1	Mutant 2	0min-Rep1	18min-Rep1	36min-Rep1	54min-Rep1	72min-Rep1	90min-Rep1	0min-Rep2	18min-Rep2	36min-Rep2	54min-Rep2	72min-Rep2	90min-Rep2	0min-Rep3	18min-Rep3	36min-Rep3	54min-Rep3	72min-Rep3	90min-Rep3
SSN3	RAS2	10573	10631	17158	24557.5	26005	25618	8859.5	9655.5	15039	23329.5	26822	26109	10004	10428	16982	23036	22459	22353
SSN3	SNF1	565.5	1725	4958	6130.5	6457	6550	1119	2055	5254.5	6596	7421	7901	461.5	1314.5	4457	0	0	0
SSN3	MSN2	327	1389.5	5082	7318	7652.5	7297	278	959	3325	4257.5	4460.5	4256	594	2190	6340	8283	8214.5	7749
SSN3	MSN2MSN4	323	1222	3611	4468	4094	3962	307	988	3400	4456	4568	4563.5	333	1022	3488	4685.5	4972.5	4726.5
SSN3	RIM15	6174	6648.5	10102	13899	15649	15723	5965	6461	10222	13253	16090	16228	0	0	0	0	0	0
SSN3	BMH2	2178	4230	11261.5	15873.5	17794	17521.5	2265	3736	10241	16097	18023	20060	0	0	0	0	0	0
SSN3	SCH9	1090	2608	8845	15350.5	16727	16601	931	3180	8325	12517.5	12495	12499	0	0	0	0	0	0
SSN3	EAF7	651	2125	6858.5	10042	10759	10194	769.5	2273	7129	10473	11529	12118	0	0	0	0	0	0
SSN3	SOK2	676	1535	4697	7903	8902	9196.5	683	2123	5382	7646.5	7917.5	7483.5	0	0	0	0	0	0
SSN3	GIS1	237	1388	3224	4028	4138	3875	248.5	1598	3765	4756	5004.5	4670	0	0	0	0	0	0
SSN3	YGK3	443	1928	7376	10727	10276.5	10123	445	1876	6971.5	10068	9873.5	9018	504	2084	8282.5	11976	11739	10715.5
SSN3	MSN4	4186	5048	11611	17869	19703	19324.5	7489.5	8570	14508.5	19377.5	20643	20578	0	0	0	0	0	0
SSN3	TPK3	1061	2485	6974	11492	0	12476	779	2098.5	7249	11438	12843	13289	931	2363	7949	10136	12931	12543
SSN3	TOR1	365	1309	4263	7114	7738.5	7466	351	1069	3900	6778	7505	7191.5	731	1366	4500	8494	8173	9077
SSN3	WHI2	364	1292	4014	4831.5	4893	4744	307.5	1185.5	3769	4667	4661	4571	0	0	0	0	0	0
SSN3	TPK1	726	1493	3717	5141	5723.5	5594	576	1518	4083.5	5571	5988.5	5753	0	0	0	0	0	0
SSN3	TPK2	285	1036	3171	3814.5	3704.5	3551	188	1021	2732	3077	3048.5	2899	0	0	0	0	0	0
SSN3	GPA2	333	1579	4357	6317	6656.5	6716.5	722	1816	4497	6327	6719	6743.5	0	0	0	0	0	0
SSN3	GAL11	428	472.5	832.5	852.5	832	816	398	438	884	974	997	989	633	1044	1080	1060.5	1114	1052
SSN3	MSN5	416	1518	4697	6632	6794	7081.5	443	862.5	4552	6539	7103	7146.5	503.5	1552	4642	6272.5	6124	6468.5
SSN3	HOG1	2198.5	2640	6254	9299	10632	10726	2032.5	2373	5001	8019.5	9740	9516	0	0	0	0	0	0
SSN3	UMP1	7042	6597	10355.5	14531	16732	18899	6576	7544	11048	14630	17408	18374.5	3980	4321	8488.5	11623.5	12727	13455
SSN3	SOV1	18176.5	18717	20463	21376	23704.5	23989	18243	18999	20782	22731.5	24183.5	25935	0	0	0	0	0	0
SSN3	SSN3	0	0	0	0	0	0	0	0	0	0	0	0	0	0	0	0	0	0
SSN3	MCK1	283	1336	4148	5462.5	5838.5	5882.5	214	1274.5	4326.5	5751	5836.5	5842	0	0	0	0	0	0
SSN3	YAK1	835	2485	8681.5	13436	14266	14151	1007	2844	9930	15473	15965.5	15598.5	0	0	0	0	0	0
SSN3	PSR1	1155	2212	5583	7536.5	8241.5	8749.5	1141.5	2288	5611	7957	8548	8803.5	0	0	0	0	0	0
SSN3	MSC1	2434	3116	5821	7861.5	8499	9560	1524.5	2216	5099.5	7144	8318	8314	0	0	0	0	0	0
SSN3	PSR2	1419	2352.5	5204	6864	7108.5	6845	1360	2201.5	4944	6401.5	6872.5	6789	0	0	0	0	0	0
SSN3	RIM11	2397	3144	6192	8631	9510	10153	1060	2581	4616.5	5693	5926	6093	1645	2936	5053	6360	6419	6884.5
MSN5	RAS2	4382.5	4623	6527	9484	11081	11359.5	3405	3496	5560.5	8762	10796	11665	0	0	0	0	0	0
MSN5	SNF1	191	998	4597.5	7352	7617	7514	168	953	4477	7129	7570	7369	154	680	4128	8106	10042	10185
MSN5	MSN2	149	433	3024	5433	6379	6433	168	962	3719	5623.5	5938	5575.5	0	0	0	0	0	0
MSN5	MSN2MSN4	147	427	2111	2431	2355.5	2079	122	333	2138.5	3198	3250	3031	121	357	2134.5	2816	2771	2552
MSN5	RIM15	128	888	4372.5	7011	8270	8143	111	810	4280	7154.5	7337.5	8261	0	0	0	0	0	0
MSN5	BMH2	442	1885	5669.5	8474	9708.5	10510.5	424	1433	5041	8355	10176	11197	0	0	0	0	0	0
MSN5	SCH9	562	1316	0	0	8146	7776.5	553	1393	4457.5	7848	8859	8528.5	0	0	0	0	0	0
MSN5	EAF7	164	1143	4711	7709	8510.5	8882	189	1046	4518	7563	8584	9005.5	0	0	0	0	0	0
MSN5	SOK2	204	988	3684	5521.5	5849	6037	200	1245	4709.5	6975	7757	7498	276	1766	4267	5413	5467.5	5508
MSN5	GIS1	152	1029	2840	3345.5	3216.5	3101	155	1219	3401.5	4065.5	4009	3853	0	0	0	0	0	0
MSN5	YGK3	181	1036	4062	5502	5364	4996	208	1031	4089.5	5672	5605	5395	220	1115	4367.5	6042	6159.5	5688
MSN5	MSN4	183	836	3695	6047	6869	7065.5	250	941	4090	6588.5	7221	7280	0	0	0	0	0	0
MSN5	TPK3	451	1407	4841.5	8257	9649	10375	452.5	1404	5014	8272	9648	9952	627.5	1799	5476	8517	9244	10403
MSN5	TOR1	0	0	0	0	0	0	0	0	0	0	0	0	0	0	0	0	0	0
MSN5	WHI2	210	951	4274.5	6410	6880.5	6967	173	955	4278	6370.5	6603	6511	0	0	0	0	0	0
MSN5	TPK1	225	753	3082	3990	3821	3660.5	251	828	3159	4256	4348	4054	0	0	0	0	0	0
MSN5	TPK2	272	807	2825	3270	3121.5	2817	230	884	3223	3893	3714	3579	0	0	0	0	0	0
MSN5	GPA2	544	1987	5850	9884	12013	13251	1321	2268	6053	10095	11810	12857	0	0	0	0	0	0
MSN5	GAL11	556	448	934	1217.5	1375	1490	461	499	921.5	1058	1176	1251	0	0	0	0	0	0
MSN5	MSN5	0	0	0	0	0	0	0	0	0	0	0	0	0	0	0	0	0	0
MSN5	HOG1	231	321	592	666	645	732	194	339	769	860	882	975	0	0	0	0	0	0
MSN5	UMP1	0	0	0	0	0	0	0	0	0	0	0	0	0	0	0	0	0	0
MSN5	SOV1	590	714	1645	5154	6605	8169	555.5	0	0	4899	6594	8147.5	0	0	0	0	0	0
MSN5	SSN3	561	2202	8435.5	13840.5	15256	14776	554	2120	8833	14903	17324.5	17418	0	0	0	0	0	0
MSN5	MCK1	232	1087	3842	5021.5	5336	5357	200	1120.5	3971	5326	5719	5769.5	0	0	0	0	0	0
MSN5	YAK1	197	882	4165	6635	7222	7168	198	836	4007	6692	7021	6794	0	0	0	0	0	0
MSN5	PSR1	408	1411	4674	5284.5	4682	4549	385	1411	4455	5146	4958	4350	0	0	0	0	0	0
MSN5	MSC1	1806.5	2525	6185	9650.5	11715.5	12741	1668.5	2510	6352	10266	12095	13300	0	0	0	0	0	0
MSN5	PSR2	201	1030	4342.5	6627.5	7410	7595.5	195	1118	4419	6757	7390	7803	0	0	0	0	0	0
MSN5	RIM11	295	1214.5	4792	7579.5	8256	8358	130	897	937	8561	9581	9477.5	0	0	0	0	0	0
TOR2	RAS2	5296	4959	7437	10483	11564.5	11691	4776.5	4636.5	6873.5	10536	13680.5	14297	5097	0	7465	10639	11877	11745
TOR2	SNF1	208	830	3584.5	5221	5352	5080.5	192	843	3349	5096	5129.5	4488	163	575	3143.5	5719	6762.5	6777
TOR2	MSN2	0	0	710	0	5541	5570.5	171	480	2737	4960	5907.5	5976	217	989	3565.5	5563	5826	5596
TOR2	MSN2MSN4	152	483	2069	2749	2674.5	2527.5	157	364	2394	3978	4473	4243	152	395	2196	3433	3598	3555.5
TOR2	RIM15	215	849	3666	6093.5	7656	7589	180	741	3365	5765	6708	6998	0	0	0	0	0	0
TOR2	BMH2	812.5	2152	5924	8816	9748	10132	704	1651	4929.5	8076	9224.5	10152	0	0	0	0	0	0
TOR2	SCH9	832	1682	0	0	11533	12281.5	500	1415	4975	9248	11634	11993.5	700	2093.5	4555.5	8108	9697	8959.5
TOR2	EAF7	1142	1893	5474	9188	10872	11352	984	1787.5	5521.5	9740.5	11766	12712	0	0	0	0	0	0
TOR2	SOK2	631	1435	3731	4797	5116	5236	396	1429	4679.5	7147	7429	7165	348.5	1790	3858	4437	4356	4268
TOR2	GIS1	320	1454	4134	5932.5	6214.5	6055	327	1634.5	4731	6831	7186.5	7186	0	0	0	0	0	0
TOR2	YGK3	469	1404	4667	7802	8737	8980.5	315	1225.5	4336	7356	8397	8626	398	1356	4926	7720	9216	9499
TOR2	MSN4	326	1165.5	4334	7781	9434	9831	703	1562	4883	8106.5	9697	9572.5	0	0	0	0	0	0
TOR2	TPK3	2018.5	2663.5	6141	9921	11537.5	11898	1539	2338	5756	9095	10588	11066	3221	3854	7262	10304.5	11360	11436
TOR2	TOR1	280	817.5	2426.5	2962	3535	3580	271	640	2129	2763.5	2759.5	2572	446	980.5	3098	4628	4212.5	5438
TOR2	WHI2	278	1021	4183	5479.5	5534	5213	248	944.5	3989	5852	5868	5560	0	0	0	0	0	0
TOR2	TPK1	543	1193.5	4351.5	7238	8309.5	8344.5	355	1142	4239	7472.5	8514	8344	0	0	0	0	0	0
TOR2	TPK2	398	1168	3956	6001.5	6237	6104	250	976	3639	5197	5420.5	5304	0	0	0	0	0	0
TOR2	GPA2	124	681	3070	3835	3676.5	3427	342	887	3365	4143	3937	3717	0	0	0	0	0	0
TOR2	GAL11	645	571	1239	1480	1501.5	1496	546	551.5	1081	1246	1261	1304	773	1451	1877	1922	1961.5	2066
TOR2	MSN5	208	1098	4376	6573	6969	6877	269	539	3207	4925	5530.5	5441	305	983	3528	5294	5538	5877
TOR2	HOG1	224	493	1288	1640.5	1744	1742	250	588	1475	1858.5	1793	1916	0	0	0	0	0	0
TOR2	UMP1	516	888	2872.5	4200.5	4733	4823	542.5	1001	2778	4088.5	4805	5151.5	609.5	1130	2836	3313	3536.5	3691
TOR2	SOV1	471	1333	3907	7409	8641.5	8904.5	458	0	3809	6274	7435	7543	0	0	0	0	0	0
TOR2	SSN3	767	1798	6134	8303.5	9630.5	11491	589	1421.5	4274	6406	6690.5	6966.5	689	1455	3493	3263	4887	3949
TOR2	MCK1	217	1028	3470.5	4091	3868	3863.5	197	972	3516.5	4368.5	4286.5	4090.5	0	0	0	0	0	0
TOR2	YAK1	305	1048	4116	6974	7651	7563.5	263	1021	4030.5	6738	7626	7737.5	0	0	0	0	0	0
TOR2	PSR1	301	1152	4494	7462	8160	8294	346	1186	4381	7239	8090.5	8037	0	0	0	0	0	0
TOR2	MSC1	2940.5	3578	6796	10260	12198.5	13174	3099	3578	7613	12256	14726.5	15117	0	0	0	0	0	0
TOR2	PSR2	353	1140	4114	6592	7050	6795	276	1176	4289	6623	7096	6861	0	0	0	0	0	0
TOR2	RIM11	352	1229	4216	6733	7736.5	7242	323	1116	4099	8485.5	9808	9885	0	0	0	0	0	0
CYR1	RAS2	5858	5276	7258	10725	12016.5	13092	5118	4853	6728	10751	12818	14317	5810	4603.5	7781.5	11263.5	12929.5	12738
CYR1	SNF1	292	859	3777.5	6444	7364	7502	201	740	3621	6230.5	6914	6889	190.5	486	3209	6199.5	8701	9477
CYR1	MSN2	163	523	471	3144	5978	5825	159	484	2807	5200.5	6339	6461	256	879.5	3586	5668	6064	5853
CYR1	MSN2MSN4	160	427	1812	2302	2176	2122	165	399	2375	3930	4347	4244	0	0	0	0	0	0
CYR1	RIM15	245	891.5	3639	6189	7522	7323	242	865	3567	5849	6775	7167	0	0	0	0	0	0
CYR1	BMH2	869	2117	5825	8628.5	9908	9781	657	1581	4932	7853.5	9420.5	10195	0	0	0	0	0	0
CYR1	SCH9	1122	1851	4882	0	9110	9735	857	1648	4723	7439	8871.5	9425	0	0	0	0	0	0
CYR1	EAF7	1053	1912	5347	8767	10903	11479.5	863.5	1703	5333	9199	11404	12110.5	0	0	0	0	0	0
CYR1	SOK2	2140	2778	6351.5	9881.5	12069	13066	1699	2463	6792	11635	13943	14447	733	2553	6185	9488	11394	11802.5
CYR1	GIS1	312	1307	3838	5441	5505	5480.5	295	1496.5	4160	6056	6250	6210	0	0	0	0	0	0
CYR1	YGK3	463	1373	4665	7656	8916.5	9217	305	1187	4320	7294	8469	8637	376	1306	4573	7810	9374	9854.5
CYR1	MSN4	316	1156	4251	7547	9283	9965	826	1650	5166	8768	10345.5	10754	0	0	0	0	0	0
CYR1	TPK3	2386	2849	6425	10100	11830	12056	1729.5	2427	5779	9200	10475	11299	3316	3873	7273	10717.5	11133	11480.5
CYR1	TOR1	481.5	1518	4666.5	7781	8900.5	9286	592	1395	4729.5	7997.5	9725	10001.5	974	1734	5177	8451	7981	9846.5
CYR1	WHI2	247	1036	3968	5506	5628	5354	258	962	4023	5605	5782	5545	0	0	0	0	0	0
CYR1	TPK1	331	998	3735	5743	5745.5	5646.5	306	1069	3647	5268.5	5279	4952	0	0	0	0	0	0
CYR1	TPK2	481	1253	4240	6528.5	6924	6715	261	1071	3797	5594	5905	5624	0	0	0	0	0	0
CYR1	GPA2	1050	2408	5682.5	9228	11479.5	12158.5	2452	2707.5	5366	8407	9923	10122	1976	3613	6783	9386	10272.5	11148
CYR1	GAL11	365	459	933	1066	1002	1013	467	425	1024	1291	1353	1319	813	1356.5	1559	1551	1620.5	1643
CYR1	MSN5	218	1196	4720.5	7322	7905.5	8024.5	240	692	4491.5	7541	8341	8538	316	1247.5	4634	7236.5	7581	8104
CYR1	HOG1	260	585	1598	2117	2107.5	2112.5	275	577	1828	2346.5	2458	2438	0	0	0	0	0	0
CYR1	UMP1	583.5	956	2828	4504	5534	5816	665	1147	3386.5	5353.5	6611	6629.5	661.5	1190	3023	4002	4482	4451.5
CYR1	SOV1	616	1413	4026.5	6751	8093	8392	484	1274	3865.5	6644	8092.5	8183.5	0	0	0	0	0	0
CYR1	SSN3	1828	3194	9571.5	15161	17699	18190	1661	3159.5	9837	16734	19065	19074.5	1839	3018	8452	12571	14557	14720.5
CYR1	MCK1	210	1035	3376	4082	3933	3817.5	197	963	3222.5	3848	3743	3625	0	0	0	0	0	0
CYR1	YAK1	309	1111	4093	6668	7297.5	7239.5	289	1010	4143.5	6841	7805	7708	0	0	0	0	0	0
CYR1	PSR1	304	1146.5	4160.5	6910	7622	7737	278	1159	4144	6940	7801	7610	0	0	0	0	0	0
CYR1	MSC1	3717	4120	7606.5	12666.5	14866	15458.5	3601	3996	8165	12806.5	14855	15643.5	0	0	0	0	0	0
CYR1	PSR2	356	1226.5	4101	6469	7021.5	6969	354	1256	4254	6829.5	7456	7345	0	0	0	0	0	0
CYR1	RIM11	378	1256	4166	6741	7577	7343	394	1392	4918.5	8746	10245	10563	361	1833	4273	5698	6005	6016.5
RAS1	RAS2	0	0	0	0	0	0	0	0	0	0	0	0	0	0	0	0	0	0
RAS1	SNF1	1473.5	2803	8950.5	14310.5	15734	16304.5	1128	2420	8506.5	14486	16766.5	17174	1003	2194.5	7977	15595.5	20996	24222
RAS1	MSN2	447	1147.5	3977	6835	8773	8873	488	1068	3768	6901	8377.5	9044	1428	2252.5	5770.5	8383	9383	9273
RAS1	MSN2MSN4	435.5	1042	3228.5	4357	4529	4544	484	1046	3709	7316	8867.5	9363	521	1120	4016	5948.5	8580.5	9370
RAS1	RIM15	1325	2528	8703	16033	19355	19218	675	1880	6335	13915	16652	15827.5	1190	2818	7825.5	14251	15495.5	12878
RAS1	BMH2	1583	2553	6053	8903	9685	10341	1481	2234	5220.5	8344	9952.5	10228	0	0	0	0	0	0
RAS1	SCH9	1528	2286	5357	8186	10034	11147	1309	2125	5557	8818	10985	11647.5	0	0	0	0	0	0
RAS1	EAF7	0	0	0	0	0	0	0	0	0	0	0	0	0	0	0	0	0	0
RAS1	SOK2	2646	3966.5	10549	16583	18581	19426	1397	3011	10555.5	17786	21862	21417	884	3888	10365	15930	16686	16509
RAS1	GIS1	711	2818	8211	12307	12735.5	12258	634	3018	8736	13593	13703.5	13632	0	0	0	0	0	0
RAS1	YGK3	0	0	0	0	0	0	0	0	0	0	0	0	0	0	0	0	0	0
RAS1	MSN4	0	0	0	0	0	0	0	0	0	0	0	0	0	0	0	0	0	0
RAS1	TPK3	4194	5187.5	9898	15285	19265	19380	3843	4837	9963.5	15552	19425	19837	4909	6287	11415	16756	18801	18741
RAS1	TOR1	0	0	0	0	0	0	0	0	0	0	0	0	0	0	0	0	0	0
RAS1	WHI2	0	0	0	0	0	0	0	0	0	0	0	0	0	0	0	0	0	0
RAS1	TPK1	800	1641.5	5373	9062	10889	11064	787	1740	5853	10512.5	12113	12637	0	0	0	0	0	0
RAS1	TPK2	771	1460	4512.5	7019	7395	7278	633	1431	4514	6641	6867.5	6784	0	0	0	0	0	0
RAS1	GPA2	568	1427.5	4654	8535.5	10276	10743.5	905	1658	4941	8433	11195	11825.5	0	0	0	0	0	0
RAS1	GAL11	0	0	0	0	0	0	0	0	0	0	0	0	0	0	0	0	0	0
RAS1	MSN5	0	0	0	0	0	0	0	0	0	0	0	0	0	0	0	0	0	0
RAS1	HOG1	269	657	2021	2581.5	2729.5	2679	259	688	2149	2646	2717	2689	0	0	0	0	0	0
RAS1	UMP1	0	0	0	0	0	0	0	0	0	0	0	0	0	0	0	0	0	0
RAS1	SOV1	1242.5	1959	4920.5	7983	9060.5	9319	1030	1815	4777	7111	8026.5	8392.5	0	0	0	0	0	0
RAS1	SSN3	1156	1915	5387.5	8554.5	9922	10074	993.5	1901	5419	9288	10752	10692	1142	1933	4873.5	7192	8194	8659
RAS1	MCK1	0	0	0	0	0	0	0	0	0	0	0	0	0	0	0	0	0	0
RAS1	YAK1	1569.5	2780	8788.5	14090	15727	15604	1443.5	2834	8751.5	14400	16033	15435	0	0	0	0	0	0
RAS1	PSR1	751.5	1458	4676	7109.5	7378	8038	677	1467	4269	6324	7204.5	6548	0	0	0	0	0	0
RAS1	MSC1	554	1501	4988	7902	8458	8415	392	1411	5205.5	8686	9767	9457.5	0	0	0	0	0	0
RAS1	PSR2	1764	2629	6419	10174.5	10337.5	10572.5	1572	2442.5	5967	9347	10402	10155	0	0	0	0	0	0
RAS1	RIM11	1230	1964	5229	8821	10402	10552.5	848	1591	4605	8252	10536.5	10416.5	576	1956.5	1249	588	525	405
RTG2	RAS2	11777	9489	8293	11295.5	7213	7859	17977	18201	20885	20450	20409.5	20947.5	19758	20018	23258.5	26320	25900	24808
RTG2	SNF1	0	0	0	0	0	0	0	0	0	0	0	0	0	0	0	0	0	0
RTG2	MSN2	279	360	306	308	280	232	1140	2156	2384	2157	2009	1856.5	0	0	0	0	0	0
RTG2	MSN2MSN4	341	578.5	2191	3018.5	3015	2869	304	498	2233	4093	5035	5207	322	538	2235	3396	4311	4360
RTG2	RIM15	412	986	3641	5975	7229	7533	294.5	703	3071	5042.5	6672.5	6856.5	0	0	0	0	0	0
RTG2	BMH2	0	0	0	0	0	0	0	0	0	0	0	0	0	0	0	0	0	0
RTG2	SCH9	1681	2397	5462	10030	10725.5	11658	1372	2315	6027.5	9804.5	11419	11523	0	0	0	0	0	0
RTG2	EAF7	0	0	0	0	0	0	0	0	0	0	0	0	0	0	0	0	0	0
RTG2	SOK2	1012	1848	5452	8422	8878	9848	847	1668	6203.5	10311	10882.5	9790.5	996.5	2718	7757	10417	10866	9707
RTG2	GIS1	1119	1926	4147.5	5209	5732.5	5899	997	1936.5	4353.5	5956	6568	6633	0	0	0	0	0	0
RTG2	YGK3	1337	1975	5163	8019.5	9045	9111	674.5	1350	4144	6706	8032	8136	1051.5	1740	5072	8088	9179	9407.5
RTG2	MSN4	768	1547	5589	10879.5	14421	16370	1013	1824	6095	11525	14819	15462	0	0	0	0	0	0
RTG2	TPK3	544	1296.5	4641.5	7438	8517	8432.5	421	1291	4657	7969.5	8977	8984	479	1407	5030	8014	9074	9054.5
RTG2	TOR1	1700	2443	5553	8814.5	10288	10455	1045.5	1650.5	4848	8252	9827	10923	1804	2381	5837	8868	9030.5	11359
RTG2	WHI2	438.5	960	3485	5108	5011	4853	416	979	3293	4537	4633	4753	0	0	0	0	0	0
RTG2	TPK1	1988.5	2136	4743.5	7764	9848	10484.5	1446	1876	4872	8557	10282.5	11456	0	0	0	0	0	0
RTG2	TPK2	991	1683	4493	6648	6830.5	7055.5	667	1522	4184.5	6021.5	6256	6619.5	0	0	0	0	0	0
RTG2	GPA2	3030.5	5244	11255	17060.5	20784	19958	4696	5348	10275	15559	18513	18130	0	0	0	0	0	0
RTG2	GAL11	0	0	0	0	0	0	0	0	0	0	0	0	0	0	0	0	0	0
RTG2	MSN5	0	0	0	0	0	0	0	0	0	0	0	0	0	0	0	0	0	0
RTG2	HOG1	655	1093	2752.5	3409	3437	3504	706	1141	2881.5	3674	3639	3474	0	0	0	0	0	0
RTG2	UMP1	0	0	0	0	0	0	0	0	0	0	0	0	0	0	0	0	0	0
RTG2	SOV1	0	0	0	0	0	0	0	0	0	0	0	0	0	0	0	0	0	0
RTG2	SSN3	1116.5	1944	5492.5	8089.5	8769	7951.5	868	1764	5599	9002	9779	9644	1025.5	1785	4963.5	6947	6987	6374
RTG2	MCK1	440	833	3198.5	4652	5196	5280.5	396	818	2586	3634.5	3806.5	4162	0	0	0	0	0	0
RTG2	YAK1	772.5	1827	5394	8468	9818	9629	771	1862	5481.5	8862	9978	9772	0	0	0	0	0	0
RTG2	PSR1	0	0	0	0	0	0	0	0	0	0	0	0	0	0	0	0	0	0
RTG2	MSC1	0	0	0	0	0	0	0	0	0	0	0	0	0	0	0	0	0	0
RTG2	PSR2	861.5	1483	4273	5203	5425	4937.5	811	1503	4071	5054	5084.5	5015	0	0	0	0	0	0
RTG2	RIM11	0	0	0	0	0	0	0	0	0	0	0	0	0	0	0	0	0	0
MSC1	RAS2	12872	11246	12723	14650.5	14955.5	14808	8857	8352.5	10523	13080	13999.5	13973.5	11757	9786	11998	13758	13980	13346
MSC1	SNF1	484	2064	7601	12508	12229	11839	381	1977	8260.5	13581	14514	13460.5	261	1257	6979	14416.5	18139	19228.5
MSC1	MSN2	1147	1460	4056	6582.5	8450	9868	861	0	3512	5767	7717.5	8217	1397	1884.5	4488	7287.5	8705	9286
MSC1	MSN2MSN4	128	474	2212	2982	2970	2819	171	480.5	2464	3718.5	4126	3999	148	523	2464	3453	3645.5	3663
MSC1	RIM15	1129	1716	5176	9023	10654	11860	972.5	1519.5	4727	8165	11026	11709.5	0	0	0	0	0	0
MSC1	BMH2	3400	4322	8123	11863.5	13444	14249	3488	3856	7162.5	10670.5	12784	13997	0	0	0	0	0	0
MSC1	SCH9	914	2668	9142	14725	15750	14752	786.5	2571	9100	14716	14640	15092.5	0	0	0	0	0	0
MSC1	EAF7	3123.5	3624.5	7280	11643	14522.5	15192	2559	3334.5	6952	11232.5	13759.5	15107	0	0	0	0	0	0
MSC1	SOK2	2827	3240	6511	10157	11937	12809.5	2025	2784	6867.5	11431	13838	14595	989.5	2519	5879	8471.5	9822	10275.5
MSC1	GIS1	333	1337	3573	4887	5100	5020	260	1430	3517	4674.5	5068	5108.5	0	0	0	0	0	0
MSC1	YGK3	3436	3699	7118.5	11188.5	13333.5	14338.5	2739	3078	6383	10832	13468.5	14456	3145	3454	7391	12306	14753.5	15899
MSC1	MSN4	2375.5	2676	6139	10309	13530	15066	2943	3337	6884	11187.5	13882	14072.5	0	0	0	0	0	0
MSC1	TPK3	4726.5	4809	7957	11959	14596	15361.5	4514.5	4877.5	8043	12211	14569.5	15555.5	5308	5870	9185	13050	14095	14593
MSC1	TOR1	2025	2800	5983	9505	11568	11980	2248	2624	5725	9157	11631.5	12356	3133	3559.5	6777	10393.5	10021	13367.5
MSC1	WHI2	938	1821.5	5227.5	7931	8532	8546.5	1039.5	1814	5156.5	8015.5	8732	8556	0	0	0	0	0	0
MSC1	TPK1	5090	5333.5	8429	12126	14215	15540.5	4363	4779	8643.5	13649.5	16294	16982	0	0	0	0	0	0
MSC1	TPK2	2634.5	2992	6181	9824	12047	12407	2309	2748	5993	9323	11452	12095	0	0	0	0	0	0
MSC1	GPA2	3804	5556	9239	13787.5	16142	17612	6886	6757	10040	13968	16744	17567	0	0	0	0	0	0
MSC1	GAL11	0	0	0	0	0	0	0	0	0	0	0	0	0	0	0	0	0	0
MSC1	MSN5	653	1495	5150.5	8238	9525	9772.5	693.5	886.5	4648.5	8044	9466	9976	621	1533	4669	7615.5	8443	9808
MSC1	HOG1	1095	1232.5	3155	4541	5689.5	6064.5	1522	1671.5	3733	5315	5886	6676	945	1045.5	2660	3577	3641.5	3880
MSC1	UMP1	486	912	2501	3398	3665	3908.5	481	951	2629	3589	4043	4253	0	0	0	0	0	0
MSC1	SOV1	2552	2971	5302.5	8375	10269	11906	2663	3019	5519.5	8563	10542	11724	0	0	0	0	0	0
MSC1	SSN3	1284.5	1927.5	3668	4830	5500	5031.5	726	1583	3511	4207	4819	4955.5	1159.5	1766	3395.5	4764	4983	4743
MSC1	MCK1	0	0	0	0	0	0	0	0	0	0	0	0	0	0	0	0	0	0
MSC1	YAK1	2591.5	3044	6224.5	9993	12067	12798	2456	3215.5	6465	10359.5	12740	13157	0	0	0	0	0	0
MSC1	PSR1	2827.5	3199	6884	11191	13438	14427	2668.5	3154	6900	11289	13903	15260	0	0	0	0	0	0
MSC1	MSC1	0	0	0	0	0	0	0	0	0	0	0	0	0	0	0	0	0	0
MSC1	PSR2	2794	3156	6686	10617	12838	13429	2589	3226.5	6713	11057	13061.5	14019	0	0	0	0	0	0
MSC1	RIM11	3636.5	3926	7432.5	11632.5	14421	15468	3247.5	3669.5	7470.5	12213	15139	16550	0	0	0	0	0	0
TAZ1	RAS2	9629	8262.5	9354	12783.5	0	13142	6074	5578	7718.5	10677	12396	13337	1424	1344	0	1093	13377	13136
TAZ1	SNF1	207	704	2176	2568.5	2419.5	2258	0	0	0	0	0	0	0	0	0	0	0	0
TAZ1	MSN2	146	495	2100.5	2816.5	2873	2707.5	128	417	2288	3529	3721	3541.5	287	845	2434	2974	3080	2968
TAZ1	MSN2MSN4	213	447	1311.5	1517.5	1534	1472	154	492.5	2782	4805	5408	5540	227	517	1925	2618.5	2792	2723.5
TAZ1	RIM15	0	0	0	0	0	0	0	0	0	0	0	0	0	0	0	0	0	0
TAZ1	BMH2	0	0	0	0	0	0	0	0	0	0	0	0	0	0	0	0	0	0
TAZ1	SCH9	449	434	416	448	441	470	400	408	405	445	472	442	0	0	0	0	0	0
TAZ1	EAF7	1376	2204	5402	8783	10082	10504	946.5	1890	5292	8868	10479	10874.5	0	0	0	0	0	0
TAZ1	SOK2	3412.5	3736	6710	9878.5	11328.5	12531.5	1628	2412.5	6472.5	10752	12801	13900.5	792	2223	4653	6249	6592	7387
TAZ1	GIS1	204	1163	2660	3092.5	3015	2925	150	1274.5	2854	3272	3267	3170.5	0	0	0	0	0	0
TAZ1	YGK3	215	1070	3334	4613	4908	4719	222.5	1003	3514.5	5326.5	5467	5088	278	1207	4171	6383	6807.5	6270
TAZ1	MSN4	226	667	2393	3115	3093	3047	346	727	2136	2704.5	2641	2610.5	0	0	0	0	0	0
TAZ1	TPK3	0	0	0	0	0	0	0	0	0	0	0	0	0	0	0	0	0	0
TAZ1	TOR1	162	997	2634	3153.5	3157.5	3092	172	888.5	3287	4615	4632	4566.5	294	1099	2967	3601.5	2724.5	3463.5
TAZ1	WHI2	245	976	2844	3467.5	3534.5	3407.5	288	958	3231	4172	4317	4227.5	0	0	0	0	0	0
TAZ1	TPK1	0	0	0	0	0	0	0	0	0	0	0	0	0	0	0	0	0	0
TAZ1	TPK2	282	973	2832	3289.5	2973	2882	373	1132	2953	3340	3159.5	2884	0	0	0	0	0	0
TAZ1	GPA2	327	1399	3949	5880	6594	6652	615	1538.5	4297	6088	6963	7029	0	0	0	0	0	0
TAZ1	GAL11	0	0	0	0	0	0	0	0	0	0	0	0	0	0	0	0	0	0
TAZ1	MSN5	292	1318	4071	5469	5325	5082	432	787	3952	5868.5	6229.5	5957	480	1328	3467	4320	4256	4461
TAZ1	HOG1	246	455	1002	1231	1301	1227	213	491.5	1390	1690	1756	1747.5	0	0	0	0	0	0
TAZ1	UMP1	860.5	1206.5	2578.5	3075	3368.5	3252	549	1088	2857	3657	4273	4530.5	0	0	0	0	0	0
TAZ1	SOV1	1769	3289	10291	14616.5	14850	14191	0	0	0	0	0	0	0	0	0	0	0	0
TAZ1	SSN3	2158	3156	7143	9029	9852	9901.5	962	2452	6899	9184	9123	9223	1012.5	2216	6087	7820.5	7485	8191
TAZ1	MCK1	277	876	2121	2349	2299	2207	251	1043	3093	3524.5	3441.5	3287	167	1403	2884	3173	3064	3003
TAZ1	YAK1	355	1065.5	3868	6064	6509.5	6326	262	957	3625	5713	6227	6092.5	0	0	0	0	0	0
TAZ1	PSR1	220.5	1057	2966.5	3566	3666	3669	252	1027	3397	4665	4979	4772.5	0	0	0	0	0	0
TAZ1	MSC1	3001	3246	4836	6727	7376.5	7754	2548.5	3082	6858	10766	12742.5	13483	0	0	0	0	0	0
TAZ1	PSR2	398	1252	3562.5	4602	4692	4572	255	1177	3566	4939	5041	4915	0	0	0	0	0	0
TAZ1	RIM11	838	1698.5	4463.5	6623	7445	7427	416	1367	4819	7961	9574	9487.5	610	1397	3690	5418	5742	5883
MIG1	RAS2	5847	5725.5	7677	10257	11360	10737	5114	5001.5	7345	9929	10745	10994	5771.5	5478	7896	10544	11286	10859
MIG1	SNF1	225	966.5	3172.5	3759	3667	3419	140	674	3334	4820	5240	5016	0	0	0	0	0	0
MIG1	MSN2	121	379	1739.5	2235	2213	2063	127	328	1716	2268	2216	2060.5	188	661	2171	2478	2381	2147.5
MIG1	MSN2MSN4	137	334	1456	1819	1726	1586.5	109	301	1653	2445	2341.5	2170	115	268	1656	2323	2188	2054
MIG1	RIM15	142	750	3411	5176	5215	4874	145	1316	2645	2809.5	2661	2564.5	0	0	0	0	0	0
MIG1	BMH2	149	1146	3012	3461.5	3346	3112	138	874	2736	3281	3155	3065	0	0	0	0	0	0
MIG1	SCH9	309	987.5	3415.5	5821	7396	7637	304	911	3377	6018	7430	7656.5	0	0	0	0	0	0
MIG1	EAF7	179	1006	3679	5682	5651	5389	187	941	3745	6040	6399	6239	0	0	0	0	0	0
MIG1	SOK2	224	1121	3683	5752	6382.5	6096	185	1156	3832	5633	5954	5904	231	1683	3664.5	4463.5	4379.5	4097
MIG1	GIS1	151	1210	3732	4909	4778	4545.5	154	1260.5	3862	5013.5	4916	4664	0	0	0	0	0	0
MIG1	YGK3	138	993	3749	5522	5527.5	5227.5	157	874	3417.5	4836.5	4788.5	4502	193	1012	3711.5	5328	5275	4891
MIG1	MSN4	153	857	3769	5804	5977	5823	226	917	3492	5271	5181	4997	0	0	0	0	0	0
MIG1	TPK3	260	1128.5	3981.5	6179	6826	6646	253	1083	4078	6732	7522.5	7344	326	1356	4396	6112.5	6352	5986
MIG1	TOR1	193	1110	3740.5	5496	5606	5376	155	934	3683	5762.5	6063	5939	292	1186	4041	5816	4096.5	5467
MIG1	WHI2	205	882	3064	3811	3547	3292.5	192.5	824	3504	4585	4453	4227	0	0	0	0	0	0
MIG1	TPK1	243	811	3574	5739.5	6026	5724.5	210	972	3679	6079	6113.5	5878	0	0	0	0	0	0
MIG1	TPK2	197	612	2105	2321	2273.5	2103	194	797	2594.5	3057.5	2951	2757	0	0	0	0	0	0
MIG1	GPA2	214	1286	4733	8432	9592	9696	481	1453	5125	8825	10295	10310	0	0	0	0	0	0
MIG1	GAL11	923	2401	2699.5	2495	2405	2359	0	0	0	0	0	0	0	0	0	0	0	0
MIG1	MSN5	153	1065	4579	6361	6395	6192.5	155	523	4059.5	6747	7488.5	7191	185	1087	4380	6395	5956.5	6341
MIG1	HOG1	175	303	535	603.5	618.5	590	178	346	716.5	775	841	788.5	0	0	0	0	0	0
MIG1	UMP1	344	759	2644	3849.5	4289.5	4199	404	877	2872.5	3986.5	4211	4006	380	840	2706	3412	3641	3493.5
MIG1	SOV1	948	2437	7722	11726	12979.5	13012.5	853	2470	7642	11848	12612.5	13024.5	0	0	0	0	0	0
MIG1	SSN3	465	881	1893	2154	2136	2016	442	876	1868.5	2124	2146	2023	323	746	1711.5	1970	1952	1836
MIG1	MCK1	258	778	2200.5	2321.5	2217	2084	213	971	2733	2899	2663	2434	0	0	0	0	0	0
MIG1	YAK1	169	874	3683	5452.5	5468.5	5031	183	832	3557.5	5590	5412	5311	0	0	0	0	0	0
MIG1	PSR1	185	987	3637	5294	4945	5018	179	995	3583	5139	5257	5075	0	0	0	0	0	0
MIG1	MSC1	541	1565	5036	7525	7758	7522.5	406	1602	5350	8238.5	8350	7711	0	0	0	0	0	0
MIG1	PSR2	195	925	3202.5	4087	4021	3736	166	958	3254	4190	4191	3860	0	0	0	0	0	0
MIG1	RIM11	201	935	3210	3876	3743	3576	169	940	3323.5	4112	3917	3637	0	0	0	0	0	0
MRK1	RAS2	11539	10511	11974	15333	16562	18004	7938	7860	7206	13763	15500	15667.5	10071	8644.5	11507	14420	15002	15101.5
MRK1	SNF1	222	963	3670	5700	6028	5647	163	875	3178	0	4551	4382	156	672	0	5076.5	7546	7705.5
MRK1	MSN2	144	484	2453	4209	4949	4876	156	388	2040	3174.5	3692.5	3581	276	925	3195.5	4935.5	5492	5265
MRK1	MSN2MSN4	166	460	1918	2472	2508	2404	127	473	2545	4536	5436	5603.5	181	571	2773.5	0	5131	4913
MRK1	RIM15	182	974	3911	6474.5	7570	7544	193	856	3741	6099	7583.5	8002	0	0	0	0	0	0
MRK1	BMH2	228	1372	3274	4123	4085.5	4196.5	193	1110.5	3307	4700	5020	5196	0	0	0	0	0	0
MRK1	SCH9	652	2636	9522	15097	15932	15250	639	2644.5	9576	15292	15344	15255	0	0	0	0	0	0
MRK1	EAF7	155	908	3011	3814	3698	3544.5	145	819	2882	3730	3666.5	3486	0	0	0	0	0	0
MRK1	SOK2	1137	2010	4883.5	7384	8611	8740	1034	2101	5478	8532	9658.5	9968	497	2191	4800	6773	7624.5	7607.5
MRK1	GIS1	228	1269	3154	3831	3811	3699	169	1321.5	3158	3729	3741	3565	0	0	0	0	0	0
MRK1	YGK3	239	1114	3709	5533	5867.5	5703.5	206	1037	3635	5792	6348	6089	305	1210	4205	6756	7580	7601.5
MRK1	MSN4	253	1057	3911	6831.5	8467	8882	594.5	1461	4515	7999	9505	9698	0	0	0	0	0	0
MRK1	TPK3	424	1320	3852	5718	6427	6759.5	358	1281	3602	5396	6145	6213	549	1598	4337	6300.5	6780	6912
MRK1	TOR1	0	0	0	0	0	0	0	0	0	0	0	0	0	0	0	0	0	0
MRK1	WHI2	221	922	3152	4225	4318.5	4145	224	913	3248.5	4468	4732.5	4433	0	0	0	0	0	0
MRK1	TPK1	0	1027	3573	5603.5	6252	6064	243	1111	3469	4944	5360	5318.5	0	0	0	0	0	0
MRK1	TPK2	378	1210	3645	5448	6096	5926.5	228	1040	3211	4596	4875	4851.5	0	0	0	0	0	0
MRK1	GPA2	239	1261	4032	6259.5	6888	7004.5	469	1483	4198	6015	6894.5	7110	0	0	0	0	0	0
MRK1	GAL11	0	0	0	0	0	0	0	0	0	0	0	0	0	0	0	0	0	0
MRK1	MSN5	170	1020	3798	5227	5533	5424	219	499	3748.5	5711	6403	6400	254	1051	3740	5040	5117	5260
MRK1	HOG1	236	451	1191.5	1489	1671	1701.5	250	538	1342	1629.5	1713	1742	0	0	0	0	0	0
MRK1	UMP1	537	989	2699.5	3583	4215	4417	529	1001	2728	4110	5119	5610	597.5	1144	2616	3277	3476	3650.5
MRK1	SOV1	460	1925	6759	10626	11149	11028	417	1947	6560	10994	11620.5	11119.5	0	0	0	0	0	0
MRK1	SSN3	1088.5	2528	8010	12657.5	13839	14720	1025	2506	8160	12879.5	14110	14121	1194	2406	6420.5	10615	8667	12092
MRK1	MCK1	204	997	3304	4036.5	3911	3733	189.5	1000	3194.5	3907	3798	3620.5	0	0	0	0	0	0
MRK1	YAK1	262	1015	3863	6285	6909	6967	247	1048	3848	6234.5	7174	7232.5	0	0	0	0	0	0
MRK1	PSR1	292	1189	3970	6153	6685	7218	305	1191	3918.5	6408	7660.5	7672	0	0	0	0	0	0
MRK1	MSC1	2907.5	3406.5	6693.5	10764.5	13040	13667	2491	3168	6707	11066	13134.5	14195	0	0	0	0	0	0
MRK1	PSR2	261	1028	3243	4559	4676	4623	251	1084	3372	4815	5234.5	5057	0	0	0	0	0	0
MRK1	RIM11	290	1119	3679	5345	5768	5628	230.5	1131	3720.5	5818.5	6549	6217	0	0	0	0	0	0
SDS3	RAS2	291.5	504	2862	6203	9370	11199	4638	5502	7863	10355	11591	11734	4844	5573.5	8190	11087	12429	12221
SDS3	SNF1	648	1827	5320.5	7494.5	7274	6490	633	1760.5	5689	8366	8193.5	8395.5	483	1505	4930	9264	10672.5	10942
SDS3	MSN2	474	1649	5938.5	10963	13199.5	13179.5	663	1697	6608	10666	13452.5	14477	1461	2865	8059	12389	14186	14514
SDS3	MSN2MSN4	163	654	2113	2539.5	2517	2503	186	512	2361	3619	4082	4037	153	488	2147	2927	2998	2931.5
SDS3	RIM15	403	1252.5	4204.5	6472	7826.5	8060	370.5	972	3782	6653	8073.5	8260	0	0	0	0	0	0
SDS3	BMH2	1008	2716	7277	9555	9936	10507	824	2157	6615	11745	13197.5	14720	0	0	0	0	0	0
SDS3	SCH9	929	1674	4443	7620.5	9178	9360.5	718	1645	4433	7549	8935.5	9068	0	0	0	0	0	0
SDS3	EAF7	2443	3170.5	6478	10645	12619.5	13536.5	2244	2912	5982	9702	11790	13600	0	0	0	0	0	0
SDS3	SOK2	1808.5	2517	5104.5	7516	8736.5	9745.5	1188.5	2190	5406	8799.5	9959	10968.5	1041	2539	5200	7228	7933	8505.5
SDS3	GIS1	326	1276	3299	4463.5	4928.5	4843.5	265	1390	3540	4927	5284.5	4962	0	0	0	0	0	0
SDS3	YGK3	0	0	0	0	0	0	0	0	0	0	0	0	0	0	0	0	0	0
SDS3	MSN4	796.5	1521.5	4020	5911	6908	7371	872	1651	4469	6596	7599	8017	0	0	0	0	0	0
SDS3	TPK3	3014	4197	8561.5	13255	15442.5	15555	2959	4138	8651	13917	14549.5	15664	4107	5080	9403	13743	14465.5	14295
SDS3	TOR1	2065	2630	5860	9115	10695	11167	2049	2697.5	5730	9266	11089.5	11511	2842.5	3313	6780	10044	9274	12542.5
SDS3	WHI2	313	1130.5	3508	4820	5495	5591	309	943	3312	4798	5476	5737.5	0	0	0	0	0	0
SDS3	TPK1	0	1348	4193.5	7234	8231	8605	480	1357	4473	7528.5	8557	8683	0	0	0	0	0	0
SDS3	TPK2	763.5	1906	5716.5	9157	10516	10448.5	605	1756	5500.5	8803	9123	9132	0	0	0	0	0	0
SDS3	GPA2	708	2045	6372	12210	15611	17209.5	1536	2441	7077	13752	18172.5	19436.5	0	0	0	0	0	0
SDS3	GAL11	0	0	0	0	0	0	0	0	0	0	0	0	0	0	0	0	0	0
SDS3	MSN5	781	1742	6810	11146	10508	9731	789	923	6233	10906	11603	11668	789	1534.5	5026	8802	7852	7842
SDS3	HOG1	262	603	1586.5	2367	2678	2951	227	600	1656	2362	2725.5	3001	0	0	0	0	0	0
SDS3	UMP1	0	0	0	0	0	0	0	0	0	0	0	0	0	0	0	0	0	0
SDS3	SOV1	4167.5	5389	8784	17689	20998.5	21563	3634	5047	10222	16728	20162	19115	0	0	0	0	0	0
SDS3	SSN3	1285	2249	5905	9211	10317	11020	1010	2022	5312.5	8430	9638	9971	1282.5	2116	4875	7421.5	8713	8730
SDS3	MCK1	251	1021	3054	3547.5	3458.5	3299	257	1025	3099	3853.5	3874	3779	0	0	0	0	0	0
SDS3	YAK1	554	1156.5	3731	6496	7847	8268	684	1340	3909	6828.5	8681	8411	0	0	0	0	0	0
SDS3	PSR1	468	1374	4833	8160	9461.5	9872	436	1304	4789	8428	10351.5	10554	0	0	0	0	0	0
SDS3	MSC1	1027	1805	4361	7365	8165	8694	923	1891	5230	8412	9436	9590	0	0	0	0	0	0
SDS3	PSR2	0	0	0	0	0	0	0	0	0	0	0	0	0	0	0	0	0	0
SDS3	RIM11	379	1256	4049	6069	6762	6583	348	1271	4474.5	7803	9538	9632	0	0	0	0	0	0
SSK1	RAS2	3682.5	3446	5548.5	0	10189	10895.5	1847	2015	4401	8384	10982	12002	1737	2207	5112	8474.5	10106.5	8993
SSK1	SNF1	458	1822	6118	9907	10575.5	9448	0	0	0	0	0	0	0	0	0	0	0	0
SSK1	MSN2	149	358	2323	4025	4437	4466	128	315.5	2149	3866	4476	4345	260	757.5	2842	3845	3962	3878
SSK1	MSN2MSN4	163	447	1922	2430	2528	2407	162	403	2591	4652	5407	5256	156	341	2274	3668	4015	3955
SSK1	RIM15	179	620	2979	5303.5	6050	6031	174	504	2793	4808	5358	5411	0	0	0	0	0	0
SSK1	BMH2	1562	3239	8452.5	12268	13805.5	13752	1251	2722.5	7870	12910	13989	15171	0	0	0	0	0	0
SSK1	SCH9	884	2597	8032	13784	15365	16321	903	2705	9324.5	14648	18222.5	16823.5	0	0	0	0	0	0
SSK1	EAF7	398	1347	4788	7905	8976	9102	276	1160.5	4723	8313.5	9740	10029.5	0	0	0	0	0	0
SSK1	SOK2	323	673	1407	1729.5	1749.5	1846	321	833	2331	2541	2822	2539	398	923	1334	1516	1552.5	1407
SSK1	GIS1	257	1145	3412	4476	4515	4454.5	257	1279	3832	5386	5489	5168.5	628	1076	3524	5549.5	5850.5	5074.5
SSK1	YGK3	200	502	1482	1699	1717	1625.5	218	540	1644	1918	1918	1868	306.5	586	1605.5	1807	1853.5	1710
SSK1	MSN4	221	857	3505	5457	6284	6565	284	1042.5	4134.5	6537.5	7166	7034.5	0	0	0	0	0	0
SSK1	TPK3	330.5	367	317	317	327	271	330	357	360	324	363.5	349	212	241	235	227	227	197
SSK1	TOR1	252	1120	3735.5	5477	5819	5365	224	892	3722	5959.5	6519	6365	0	620	837	4562.5	4104	4661
SSK1	WHI2	349	891	3461	4495	4621.5	4303	320	866	3333	4429	4654	4475	0	0	0	0	0	0
SSK1	TPK1	341	1095	4227.5	7377	8432.5	8770	426	1118.5	4476	7566	8282.5	8357	0	0	0	0	0	0
SSK1	TPK2	361	935	3571	5287	5543	5468	275	978.5	3140	3983	3950	3699	0	0	0	0	0	0
SSK1	GPA2	1318	2376	5833	9930.5	12099.5	12721	1895	2541	5982	9668.5	11961	12824	0	0	0	0	0	0
SSK1	GAL11	642	523	637	645	584	0	626	385	637.5	750.5	780	793.5	0	0	0	0	0	0
SSK1	MSN5	252	872	3190	4039	3934	3787	314	382.5	2415	2865	3093	2884	396.5	799	2587.5	2930	2670	2777
SSK1	HOG1	253	362	459	534	537	565	200	475	1020.5	1153.5	1202	1305	215	595	1260	1596	1695	1674.5
SSK1	UMP1	2161	2287	4110	6245	7682	7945.5	2654	2760.5	4226	5925	7209	8556	0	0	0	0	0	0
SSK1	SOV1	864	2145	6689.5	10634	11663	11810.5	649	2211.5	7470	12508	14731	13570	0	0	0	0	0	0
SSK1	SSN3	503.5	1367	3928	6080.5	6495	6280	460	1299	4069	7100.5	7771	7756	0	0	0	0	0	0
SSK1	MCK1	260	727	2236	2514.5	2482	2393	259	789.5	2720	3171.5	3072	2934	0	0	0	0	0	0
SSK1	YAK1	241	871	3426	5231	5472	5170	281	864	3530	5557	5818.5	5978	0	0	0	0	0	0
SSK1	PSR1	1393.5	2657	8159	11268	13226	15098.5	1292	2832	9317	14499	15850	15788.5	0	0	0	0	0	0
SSK1	MSC1	2055	2521	5135	8221.5	10193	11904.5	2063	2646	6607	11304	13734.5	14612	0	0	0	0	0	0
SSK1	PSR2	285	1021	3643	5084	5071	4860	237	1064	3929.5	5844	5793	5437	0	0	0	0	0	0
SSK1	RIM11	328	1080	3884.5	5972	6646	6566	221	991.5	3962	6553	7417	7493	0	0	0	0	0	0
GCN4	RAS2	0	0	0	0	0	0	0	0	0	0	0	0	0	0	0	0	0	0
GCN4	SNF1	693	1638	4845.5	7656	9345.5	9784	465.5	1512	4491.5	7123	8918.5	9671.5	411	1121	4192	7618	10398	12318
GCN4	MSN2	301	464	1798	2812	2921	3265	324	471	1797	3014.5	3642	3639	421	679	1663.5	2103	2295	2217
GCN4	MSN2MSN4	0	0	0	0	0	0	0	0	0	0	0	0	0	0	0	0	0	0
GCN4	RIM15	746	1064	2480	2881.5	3169	3044.5	604	921	1901.5	2248	2206.5	2346	0	0	0	0	0	0
GCN4	BMH2	2445	2759	5560	7923	9196	9609.5	1540	2108	4753	6903.5	7636	7886	0	0	0	0	0	0
GCN4	SCH9	1215	2183	4786	7731	8765	8780	1142	2072	4782	7537	9013	9206	0	0	0	0	0	0
GCN4	EAF7	0	0	0	0	0	0	0	0	0	0	0	0	0	0	0	0	0	0
GCN4	SOK2	2810	3629	6290	7980	8703.5	10723	2808	3461	6335	8861	9070	9486	0	0	0	0	0	0
GCN4	GIS1	407	1939	5165	7249	7551	7273.5	328	1983.5	5419	7652	7811	7891	0	0	0	0	0	0
GCN4	YGK3	1170	1901.5	3727.5	4912	5522.5	6130	717	1468	3237	4468.5	5001.5	4517	0	0	0	0	0	0
GCN4	MSN4	600	1615	4444	6951	7321	7048	702	1574	5002.5	6807.5	7504	6932	0	0	0	0	0	0
GCN4	TPK3	2376	2643	4747	6720.5	7052	7371	1923	1911	3730	4381	5046	5619.5	0	0	0	0	0	0
GCN4	TOR1	1012	2156.5	5579.5	9181	10286.5	10619.5	848	1834	5195	9107	10095.5	10336	1791	2669	6421	11062	9463	12027
GCN4	WHI2	156	687	3197	4561	4531	4617	153	671	3082	4428.5	4556.5	4497.5	0	0	0	0	0	0
GCN4	TPK1	1754	2821	5640	7341	7702.5	7992	0	0	0	0	0	0	0	0	0	0	0	0
GCN4	TPK2	818	2004	5875	9502.5	9647	9076.5	729	2072	6558	9971.5	9831	8979	0	0	0	0	0	0
GCN4	GPA2	0	0	0	0	0	0	0	0	0	0	0	0	0	0	0	0	0	0
GCN4	GAL11	0	0	0	0	0	0	0	0	0	0	0	0	0	0	0	0	0	0
GCN4	MSN5	244	329.5	2285	3401	3918	3935	276	711	2287	3336.5	3654.5	3980	0	0	0	0	0	0
GCN4	HOG1	433	1590	5032.5	8049	8478	8337	407	1575	4758.5	7219	7555	7179.5	0	0	0	0	0	0
GCN4	UMP1	0	0	0	0	0	0	0	0	0	0	0	0	0	0	0	0	0	0
GCN4	SOV1	859	1649	3940	6176.5	6970	7227	759	1525	3782	5745	6425	6616.5	0	0	0	0	0	0
GCN4	SSN3	850.5	1917	5389	8381	8566.5	8662	829	1981	5647	8674.5	9136	9364	859	1891	4886.5	6934	7444.5	7524
GCN4	MCK1	0	0	0	0	0	0	0	0	0	0	0	0	0	0	0	0	0	0
GCN4	YAK1	1035	1288	2376.5	3219	3158	3599.5	1328	1454	2989	3602.5	4001	5708	0	0	0	0	0	0
GCN4	PSR1	0	0	0	0	0	0	0	0	0	0	0	0	0	0	0	0	0	0
GCN4	MSC1	739	1652	4924	6398	6405.5	6994	724	1729.5	5705.5	7606	7272	7157	0	0	0	0	0	0
GCN4	PSR2	855	1411	3984	6074.5	6695.5	6796.5	639	1321	3948	5811.5	6645	6652	0	0	0	0	0	0
GCN4	RIM11	1589.5	1838	3971	5775.5	6490	6090.5	1765	2043	4356	6286	7263	7343.5	0	0	0	0	0	0
RLM1	RAS2	9863	3913	0	0	13874.5	13718	0	3269	10763	13597	15041	14991	7786.5	7462.5	9827.5	11150.5	11138	10376
RLM1	SNF1	283	1043	3219	3916	3802	3535	187	804	3399	5138	5565.5	5227	0	0	0	0	0	0
RLM1	MSN2	157	517	2165	3346.5	3718.5	3758	296	1041	3559.5	5485	6037.5	5827	0	0	0	0	0	0
RLM1	MSN2MSN4	119	316.5	1593	2069	2061	1949	119	357	1825	2332.5	2189	2063	0	0	0	0	0	0
RLM1	RIM15	194	978	0	0	7450.5	7716	176	365	0	0	7310	7596.5	183	1232	3362	4507	4788	4644
RLM1	BMH2	189	1654	3869	4700	4653	4633	192	1234	3681.5	4872	5041	5598	0	0	0	0	0	0
RLM1	SCH9	806	1743	4746.5	7678	8736	9050	782.5	1715	4663	7236	8552.5	8977.5	0	0	0	0	0	0
RLM1	EAF7	746.5	1799	5125	8241	9708	10043	638	1712	4976.5	8317	9907	10681	0	0	0	0	0	0
RLM1	SOK2	1201	2312	5501.5	8462	10183	10852	852	2077	5559	3756	9248.5	9569	393	2410	4983	7124	7866	8157
RLM1	GIS1	205	1459	3972	5395.5	5454	5114.5	183	1543	3760	5032	5044	4764	0	0	0	0	0	0
RLM1	YGK3	202	1221	4107	6384	6781	6608.5	195	1169	3816	5686	5861	5470	220	1267	4265.5	6494.5	6798	6706
RLM1	MSN4	170	1019	3686	5296	5700	5671	243	1117	3559.5	4832	5061	4930	0	0	0	0	0	0
RLM1	TPK3	421.5	1457.5	4064	5921	6973	7031	0	1433	4028.5	5992	6744	0	514	1631	4460	6316	6621	6683
RLM1	TOR1	158	1294.5	3685	5052	5231	5163.5	197	1110	3707	5210.5	5552	5182	290	1231	3630.5	4875	4254.5	4920.5
RLM1	WHI2	235.5	1139	3832	5234.5	5250	5001	182.5	1017.5	3588	5252	5405	5232.5	0	0	0	0	0	0
RLM1	TPK1	265	1202	3933	6044.5	6847.5	6731	276	0	0	6274.5	7111	6825	0	0	0	0	0	0
RLM1	TPK2	256	1080	3288	4198	4196	4128.5	217	1148	3637	5203.5	5447	5197	0	0	0	0	0	0
RLM1	GPA2	316	1445	4398	6844	7605.5	7857	580	1790	4677.5	6902	7948	8252.5	0	0	0	0	0	0
RLM1	GAL11	1580	3843	5326	5478	5574	5773	13557	12526	13021.5	12462	12271.5	11534	0	0	0	0	0	0
RLM1	MSN5	172	1329	4942.5	7665.5	8334	8621	264	647	4544.5	7773	8677.5	9125	252	1335	4943	7870.5	8244	8919
RLM1	HOG1	214	482	1212	1435	1510.5	1553.5	191	544	1392.5	1716	1834	1795	0	0	0	0	0	0
RLM1	UMP1	568	1085	3157.5	4866.5	5670	5907	507	1123.5	2869	4440.5	5273	5725	438	1159	2819	3511	4002	3999
RLM1	SOV1	705	1620	4387	6734.5	7240	7191	690	1623.5	4323	6730	7390.5	7370	0	0	0	0	0	0
RLM1	SSN3	903	3060	10733	15539.5	15516.5	13498	888	2904	11444	18473	17420	16328	0	0	0	0	0	0
RLM1	MCK1	192	1110	3469	4173	4049	3822	165	1087	3445	4154	4004	3786	0	0	0	0	0	0
RLM1	YAK1	261	1118.5	4184	6853	7646.5	7437	229	1060	4128	6684	7430	7367.5	0	0	0	0	0	0
RLM1	PSR1	234.5	1241	4027.5	6307	6780	6900	228	1186.5	3925	6280.5	6902.5	6805	0	0	0	0	0	0
RLM1	MSC1	2557	3329	6888.5	11078	13338	14125	2387	3172.5	6979	11453	13706	14759	0	0	0	0	0	0
RLM1	PSR2	235	1254	3955	6243	6868.5	6849	269	1278	3987.5	6316.5	6982	6990	0	0	0	0	0	0
RLM1	RIM11	445	1581	4972	0	9897.5	9907	362	1150.5	1045	0	10308	10731	458	1248	3560.5	4799	5043	5029
GIS1	RAS2	4066	4220	7073	0	11391	11796	0	0	0	4283	10494	11968	3748	4089	6483	9219	10087	10228
GIS1	SNF1	212	960	3386	4724	4954	4610	30	106	432	0	4700.5	4405	146	685	3030	5053	5598	5568
GIS1	MSN2	0	0	0	3379	0	3543	152	376	1911.5	3019	3328.5	3155	264	790.5	2584	3371.5	3449	3301
GIS1	MSN2MSN4	124	294	0	1283	1117	1128.5	116	243	1268.5	1892.5	1871	1842	123.5	252	1259.5	1686	1624	1540
GIS1	RIM15	548	2017	0	8994	16221.5	16873	461	1739	0	8790	15198	16247	533	2863	7387	10855	10717	10447
GIS1	BMH2	499	2040	4950	7005	7403	7396	583	1620	4517	6847	7773	7745.5	0	0	0	0	0	0
GIS1	SCH9	1002.5	1895	4460	6696	7870	8342.5	945	1813	4288	6709	7702	8207.5	0	0	0	0	0	0
GIS1	EAF7	1074	2027	5080	7941	9016	9259	856	1854	4829	8067.5	9458.5	9894	0	0	0	0	0	0
GIS1	SOK2	1789	2663	5776	8276	9217	9508	1165.5	2293	5829	8950	10772	11276	715	2564	5437	7331	7996	7824
GIS1	GIS1	0	0	0	0	0	0	0	0	0	0	0	0	0	0	0	0	0	0
GIS1	YGK3	296	1225	3600	5552	5773.5	5894	230.5	1111	3481	5565.5	5987	5786.5	329	1250	3754	5669	6025	5913
GIS1	MSN4	212	490	1241.5	1309	1316	1197	251	626	1411	1516	1395	1304	0	0	0	0	0	0
GIS1	TPK3	910.5	1862	4770.5	7367	8334.5	8596	0	1946	4859	7548.5	8598	8511.5	1652	2568	5462.5	7755	7994.5	7795.5
GIS1	TOR1	399	1496.5	4160.5	6220	6586	6673	402	1292	3856.5	5705	6246.5	6240.5	811	1723	4139.5	6330	5466	6578
GIS1	WHI2	218	1037	2889	3606.5	3657	3541	191	1041	3021	4019	3986.5	3836	0	0	0	0	0	0
GIS1	TPK1	910	1755	4407	7053	7848.5	7943	684	1565	0	7112	8010.5	8144	0	0	0	0	0	0
GIS1	TPK2	370	1286	3482	4782	5017	4860	254	1141	3416.5	4661	4952	4735	0	0	0	0	0	0
GIS1	GPA2	145	666	1677	1840	1770	1634	279	787	1874	1919	1851.5	1727	0	0	0	0	0	0
GIS1	GAL11	430	341	371	322	323	295.5	408	299	305	308	288	299	0	0	0	0	0	0
GIS1	MSN5	199	1106	3664	4988	5292	5408	236	531	3514	5089	5575	5751	257	1157	3584.5	5104	5351	5811
GIS1	HOG1	216	432	960	1154	1235.5	1138.5	215	451.5	1029	1186	1303	1182	0	0	0	0	0	0
GIS1	UMP1	761	1299	2865	3731	4340	4715	827	1355	2956	3672.5	4080	4355.5	779	1522	2919	3500	3807	3860
GIS1	SOV1	435	1277	3562	5344.5	5989.5	5984.5	344	1280	3501	5269	5654	5636	0	0	0	0	0	0
GIS1	SSN3	625.5	2286	8128	13855	14742	14317.5	575	2316	8252	13873	15219.5	14286	572	2139	0	3900	11600	10683.5
GIS1	MCK1	208	1063	3168	3579.5	3475.5	3293	184	1087	3027	3563.5	3458	3244	0	0	0	0	0	0
GIS1	YAK1	347.5	1331	4146	6788.5	7696	7710	395	1411	4384.5	6812.5	7622.5	7572.5	0	0	0	0	0	0
GIS1	PSR1	306	1274.5	3859	5907	6111.5	6445	325	1264	3830	5826	6256	6133.5	0	0	0	0	0	0
GIS1	MSC1	2844	3300	6336.5	9933	11229	11497	2634	3306	6600	9881.5	11656	12511.5	0	0	0	0	0	0
GIS1	PSR2	268	1185	3366	4702.5	4806.5	4766	236	1157	3523.5	4897	4975	4950	0	0	0	0	0	0
GIS1	RIM11	347	1312	3801	6032	6404	6270.5	279	1281	4003	7404	8326.5	8229.5	0	0	0	0	0	0
MKS1	RAS2	0	0	0	0	0	0	0	0	0	0	0	0	0	0	0	0	0	0
MKS1	SNF1	266	867	3383	5090.5	5399.5	5160	185.5	637	2908.5	3111	4720	4534	154	587	3116.5	5332.5	6553	6408.5
MKS1	MSN2	192	564	2289	4498	2644.5	6341	229	624	2632	4775	6111	6541	399	1089	3497	5714	6770	6937.5
MKS1	MSN2MSN4	133	441	1904	2720	2855	2854	141	369	2027.5	3328	3864.5	3965	124	411	2042	3282	3598	3796
MKS1	RIM15	359	1190	4005.5	6476	7692	7910	356	1080	3630	5910	7059	7521.5	0	0	0	0	0	0
MKS1	BMH2	1527	2769	6332.5	9117	10158	10691.5	1424	2254	5498	8332.5	9775	10280	0	0	0	0	0	0
MKS1	SCH9	1305	3496	11302	19211.5	24088.5	24802	1121	3135	11030	19044	24735	24488	0	0	0	0	0	0
MKS1	EAF7	0	0	0	0	0	0	0	0	0	0	0	0	0	0	0	0	0	0
MKS1	SOK2	4054	4479.5	7612	11069	12227	12521	4055.5	4684	8385	12593	14489	14795	1799	3344	6450	8728.5	9719	9781.5
MKS1	GIS1	907	2085	5056.5	7080	7750	7695.5	740	2115.5	4887	7046	7351	7470	0	0	0	0	0	0
MKS1	YGK3	1316	2145	5389	8517	9880	9919	852	1763	4782	7585	8995.5	9460	976	1979	5299	8570	9989.5	10491.5
MKS1	MSN4	321	995	3356	5831	7000	7574	530	1154	3675	6264	7347.5	7247	0	0	0	0	0	0
MKS1	TPK3	4216	4775	8142.5	11855	13603	14089	4231	5074	8423.5	12303	13934	14290.5	4659	5479	8708	12127.5	13564	14090
MKS1	TOR1	0	0	0	0	0	0	0	0	0	0	0	0	0	0	0	0	0	0
MKS1	WHI2	315	1081	3370	4784	5156	5292	309	1054	3375	4803	5140	5150	0	0	0	0	0	0
MKS1	TPK1	980.5	1794.5	4973	8120.5	9349	9684	770	1709	5093	8619	10116	10470	0	0	0	0	0	0
MKS1	TPK2	868.5	1721.5	4486	6663	7760	7641.5	523.5	1379	4041	6250	6765.5	6620.5	0	0	0	0	0	0
MKS1	GPA2	3101.5	5204.5	9316	14004	16027	16697	5859.5	6059	9473	13291.5	15183.5	16511	0	0	0	0	0	0
MKS1	GAL11	0	0	0	0	0	0	0	0	0	0	0	0	0	0	0	0	0	0
MKS1	MSN5	534	1652	4837	6816	7632	7678.5	645	1068	5335.5	8187	9287	9341	657	1851	5353	8191.5	8139	8713
MKS1	HOG1	292	838	2650	3774	4044	3978.5	327	850	2633	3678	4032	4107	0	0	0	0	0	0
MKS1	UMP1	0	0	0	0	0	0	0	0	0	0	0	0	0	0	0	0	0	0
MKS1	SOV1	1179	1980.5	4608.5	6996	8493	9040	838	1652	4148	6546	7998.5	8235	0	0	0	0	0	0
MKS1	SSN3	2378	3954.5	10515	17184	21336.5	22023	2354	3932	10468	17966	22310	23624	0	0	0	0	0	0
MKS1	MCK1	216	1020	2910.5	3755	3883.5	3817.5	230	1027	3073	3946	4104	4174.5	0	0	0	0	0	0
MKS1	YAK1	0	0	0	0	0	0	0	0	0	0	0	0	0	0	0	0	0	0
MKS1	PSR1	705	1698	4955	7794	8926.5	9418	705	1655	4760	7849.5	8982	9420	0	0	0	0	0	0
MKS1	MSC1	3115.5	3732.5	7116	10964	12499	13172	3016	3771	7522	11691	13726.5	14131	0	0	0	0	0	0
MKS1	PSR2	802	1752	4816.5	7417.5	8334	8223	719	1574	4668	7162.5	8069	8057	0	0	0	0	0	0
MKS1	RIM11	1331	2162	5460	8715	10365	10673	922	1907	4884	8280	10321	10901	0	0	0	0	0	0
NGR1	RAS2	4910	4788.5	7158.5	10316	12837.5	12704	3553	3455.5	6151	7456	9900	10185.5	5049	4568.5	7027	10116	11818	11739
NGR1	SNF1	186	952	3506	5384	5690	5265	173	938	3561.5	5582	5511.5	5255.5	155	757	3147	4204	4251	3779
NGR1	MSN2	139	530	2517	4326	0	5151	156	426	2034.5	3314.5	3666	3687	292	965	3238	4968	5358	5152.5
NGR1	MSN2MSN4	112	362	1493	1978.5	1925	1767.5	137	369	1909	2957	3265	3233.5	116	396	1762	2774	2779	2728
NGR1	RIM15	179	986	3461	5693	6720.5	6567.5	170	903	3501	5949	6966	7323	0	0	0	0	0	0
NGR1	BMH2	295	1740	4338.5	5856	6194	6352.5	294	1388	4000.5	6090.5	6574	7048	0	0	0	0	0	0
NGR1	SCH9	1851	3363	9044.5	14834.5	17583	17943	1761	3239.5	8859	14338.5	17662	16848	0	0	0	0	0	0
NGR1	EAF7	1348	2239.5	5522	9051	10467	11124.5	1045	2012	5230	8824	10646.5	11381	0	0	0	0	0	0
NGR1	SOK2	2684	3357.5	6668	10130	11882	12353	1664.5	2655	6532	10839	12270	13103	905.5	2660	5887	8320	9233	9363
NGR1	GIS1	305	1564	4059	5781.5	5964.5	5982	310	1742	4602	6786	7193	7120	0	0	0	0	0	0
NGR1	YGK3	428	1514	4651	7562.5	8743	8890	313	1304	4159	6801	7817	7892	339	1388	4270	7053	8145.5	8164
NGR1	MSN4	247	1048	3248	5056	5892	6069	518	1469.5	4532	7563	8876.5	8939	0	0	0	0	0	0
NGR1	TPK3	1405	2249	5455	8621	9924	10559.5	1499.5	2437	5738.5	8937	10138	10817.5	0	0	0	0	0	0
NGR1	TOR1	512	1685	4617	7527	8778	9223	430	1433	4243	7201	8449	8945.5	0	0	2123.5	8022	7408	9074
NGR1	WHI2	230	947.5	3100	4128	4416	4161.5	201	985	3193.5	4429.5	4694	4612	0	0	0	0	0	0
NGR1	TPK1	496	1372	4280	6920	7800	8345.5	473.5	1403	4372	7788	9025	9254	0	0	0	0	0	0
NGR1	TPK2	404	1253.5	3531	4997	5286	5304	263	1133	3389	4585	4956.5	4831	0	0	0	0	0	0
NGR1	GPA2	2181.5	4124	7690	11947	14627	15582	4644	5073	8180	12254.5	14077	15699	0	0	0	0	0	0
NGR1	GAL11	423	462	825.5	930	966	991	367	448	834	876	939	1010.5	670	1107	1165	1150	1220	1289
NGR1	MSN5	232	1204	4106	6411.5	6939	7349.5	282	491	3231	4899	5586	5817	259	1081	3248	4691.5	4676	5106
NGR1	HOG1	229	579	1473	1907	1999	2017	220	599	1476	1728	1969.5	1991	0	0	0	0	0	0
NGR1	UMP1	500	1068.5	2637	3373.5	3669	3819	486	1174	3024	4005.5	4443	4745	521	1221	2741	3306	3501	3716
NGR1	SOV1	600	2282.5	7478	12864	14467.5	14895	490	2227	7325	12900	14671	14360	0	0	0	0	0	0
NGR1	SSN3	686.5	2528.5	8438.5	14391	16393.5	16222.5	657	2461	8390	14803	17398.5	17548	0	0	0	0	0	0
NGR1	MCK1	210	1105	3223	3852	3741.5	3459	186	1080.5	3105	3682	3655.5	3511.5	0	0	0	0	0	0
NGR1	YAK1	243	1102	3798	6114	6826	6711	229	1050	3740	6092.5	6638	6779	0	0	0	0	0	0
NGR1	PSR1	293	1249	3885	6152	6788	6852	261	1268	3951	6179.5	7209	7307	263	1069	3766.5	5523.5	5758	5551
NGR1	MSC1	4878	5285	8607	11945	14005	15184	5042	5789	9094.5	13420	15535.5	16349	0	0	0	0	0	0
NGR1	PSR2	339	1295	3677	5585.5	6063	5970.5	315	1289	3804.5	5816	6196.5	6284	0	0	0	0	0	0
NGR1	RIM11	555	1600	4728	7719	8999	9194.5	352.5	1484	4549	7734	9188	9530	0	0	0	0	0	0
MCK1	RAS2	7184	6424	8370.5	10494	10461.5	10158	7307	6613	8773.5	9833	9377	9072	6681.5	6143	8841	9684.5	9493	9169
MCK1	SNF1	0	0	0	0	0	0	0	0	0	0	0	0	0	0	0	0	0	0
MCK1	MSN2	138	362	1585	2149	2161	2107	265	567	1672	1917	1912	1812	0	0	0	0	0	0
MCK1	MSN2MSN4	142	283	871	938	887	801	182	312	1322	1764	1759	1645	135	282	1140	1416.5	1396.5	1282
MCK1	RIM15	165	773	2503	3109	3074	2958.5	170	646	2274.5	2741	2873	2702	339	1291	2232	2624.5	2643.5	2252
MCK1	BMH2	164	1412	3200.5	3861	3696	3756	159	1020	3000	3741	4309	3914	0	0	0	0	0	0
MCK1	SCH9	961	2190	6832	11883.5	14167.5	14327	881	2302.5	6806	11179	13495	13977	0	0	0	0	0	0
MCK1	EAF7	189	1203	3647	4684	4743	4612	174	1145	3872	5397.5	5735	5647	0	0	0	0	0	0
MCK1	SOK2	220	1197	3414	4804.5	5258	5579.5	244	1444	4555.5	6693.5	7271.5	7576	322	1900	4075.5	5128	5600	5630
MCK1	GIS1	160	1125	2502.5	2803.5	2682	2631	180	1283	2876	3148	3099.5	3024	0	0	0	0	0	0
MCK1	YGK3	115	946.5	2856	3487	3461	3359	132	904	2776.5	3379.5	3468	3198	193	1104	3103.5	3762.5	3745	3551
MCK1	MSN4	182	594	1794	2135	2019	1947	210	743	2111	2422	2275	2231	0	0	0	0	0	0
MCK1	TPK3	262	1117	3587	5085	5683.5	5756.5	266	1142.5	3741	5600	6156	6175	219	1227	3792	5417	5815	5686
MCK1	TOR1	157	1050	2846	3692	3556	3448.5	146	837	2801	3682	3881	3860.5	138	787	2180.5	3534.5	3095.5	3607
MCK1	WHI2	294	1192	3090	3462	3370	3102	237	1162	3193.5	3974	3781.5	3446.5	0	0	0	0	0	0
MCK1	TPK1	190	621	3304	5635	6465.5	6777	210	1050	3480.5	4500	4884.5	4680.5	345	1052	2637.5	3389.5	3667	3301
MCK1	TPK2	280	824	2178	2349	2220	2114	212	730	1957	2048	1956.5	1795	0	0	0	0	0	0
MCK1	GPA2	218	1392	4486	6684	7530	7693	528	1611	4659.5	7093	7568.5	7845	0	0	0	0	0	0
MCK1	GAL11	594	1965	4721	5068	4913	4878.5	508	1768	4531	5168	4733	4387	2102	4917.5	5529	4962.5	5126.5	6649
MCK1	MSN5	191	1111	3381.5	4753	5390	5714.5	349	572	3548	5323	6290	7013	320	1200	3642	5441	6127.5	7152.5
MCK1	HOG1	200	291	375	380	369	370	216	288	442	455	420	405	0	0	0	0	0	0
MCK1	UMP1	364	917	2241	2713	2872	2721	357	1005	2244.5	2635	2675	2712	0	0	0	0	0	0
MCK1	SOV1	570	2198.5	7149	11930	13347	13184	577	2362	7514	12291	13454	13445.5	0	0	0	0	0	0
MCK1	SSN3	815.5	1969	5675.5	8799	9722	9477	763	2010	5985	10006.5	10891	10100	901	1965	0	6983	8254	7812
MCK1	MCK1	0	0	0	0	0	0	0	0	0	0	0	0	0	0	0	0	0	0
MCK1	YAK1	320	1717	4560	5852	5849.5	5656	381	1682	5125	7046	7187	6891	0	0	0	0	0	0
MCK1	PSR1	219	1076	3229.5	3692	3660	3548.5	200	1135	3184	3870	3844	3635	0	0	0	0	0	0
MCK1	MSC1	446	1486	3746	5494	5966	6262.5	340	1427	4127	6010.5	6661.5	6597	0	0	0	0	0	0
MCK1	PSR2	162	937	2730	3070	3027	2854.5	154	1017	2891.5	3338	3152	3023	221	925.5	2586	2881	2851	2812
MCK1	RIM11	212.5	1041.5	2838	3325	3242	3262.5	265	827	2375	2630	2660	2540.5	441	1024	2820	3526	3461	3147
PTC1	RAS2	0	0	0	0	0	0	0	0	0	0	0	0	0	0	0	0	0	0
PTC1	SNF1	368	1194	3593	5616	5452	5437	285	1113	3259.5	5131.5	5155	5053	221	825.5	2901	5411	6145	6719.5
PTC1	MSN2	537	487	1205	3304	3768.5	4129	1155	1422	2745	3748	4273.5	4309	0	0	0	0	0	0
PTC1	MSN2MSN4	352	636	1599	2075.5	2283	2301	378	632	1563	2073	2281	2265	0	0	0	0	0	0
PTC1	RIM15	484	1210	2789	4053	4901	4492	434	1070	2616.5	3672.5	4268	4988.5	0	0	0	0	0	0
PTC1	BMH2	2081	2807	4607	6210.5	7459	8149	1902	2282.5	4081	5895	7455	8170	0	0	0	0	0	0
PTC1	SCH9	894	1684	4025	6226	7156	7593	778	1582	3654	5455.5	6281	6904	0	0	0	0	0	0
PTC1	EAF7	1343	2160	4117.5	5313	5756	6006	1655.5	2309	4842	6835	7814.5	8010	0	0	0	0	0	0
PTC1	SOK2	1190	2285	4032	5468.5	5683.5	5391	806	2033	3894	4530	5018	4671	2655	4509	6012	5885	6544	6460.5
PTC1	GIS1	1133	1411	2704	3576	4085	3957	627	845	1300.5	1615.5	1680	2049.5	926	1274.5	2100	2299	2262	2300
PTC1	YGK3	1001	1178	2059	3093	3582.5	3698.5	833	1767	3214	3739	4110	4071	0	0	0	0	0	0
PTC1	MSN4	1283.5	1757	3704	5323.5	6056.5	7331	2031.5	2467.5	4475	6741	7213	7950	0	0	0	0	0	0
PTC1	TPK3	3142.5	3164	4876.5	6032	6655.5	7727	2936	3281.5	5032.5	6861.5	7657	8584.5	3302.5	3470	5105	6655	7599	7238
PTC1	TOR1	607	1773	4656.5	7176	8045	8077	601	1575	4276	7084.5	8080	8522	1012	1808	4816.5	7632	6250	8156.5
PTC1	WHI2	666	1225	2474	3086	3215	3120	551	1129	2670	3406.5	3613	3983.5	0	0	0	0	0	0
PTC1	TPK1	969	1426	3008	3841	4229	4458	0	0	0	0	0	0	0	0	0	0	0	0
PTC1	TPK2	1193	1727	3209	4258	4559	5015.5	1188	1671.5	2824	3500	3916	4215	0	0	0	0	0	0
PTC1	GPA2	1738.5	2189.5	2884.5	3227.5	3261	3515	2613	2873	3948.5	4292	4309	4369	2256	3230.5	4046.5	4135.5	4632	5391
PTC1	GAL11	0	0	0	0	0	0	0	0	0	0	0	0	0	0	0	0	0	0
PTC1	MSN5	1097	1909	3721	4903	5167	5471	1114.5	1988	3890	5186.5	5425	5540	0	0	0	0	0	0
PTC1	HOG1	417	591	1000	1324	1494.5	1580	407	597	1125	1432	1594.5	1644	0	0	0	0	0	0
PTC1	UMP1	1044.5	1219	2594	4112	5015	5896.5	1313.5	1523	2325	3410	3956	4688.5	0	0	0	0	0	0
PTC1	SOV1	989	1480	2844.5	3723	4094	4393.5	789	1347	2877	4029	4589.5	4710	766	1151	2753	3700	3884.5	4189
PTC1	SSN3	0	0	0	0	0	0	0	0	0	0	0	0	0	0	0	0	0	0
PTC1	MCK1	1159	1981	3001	3212	3426.5	3625.5	0	0	0	0	0	0	0	0	0	0	0	0
PTC1	YAK1	1342.5	1752	3446	4879	5757	5753	1149	1874	3606.5	5073	5640	5923	0	0	0	0	0	0
PTC1	PSR1	457	1454	4064.5	6083	6210	6563	424	1405.5	4146	6353	6804.5	6704	0	0	0	0	0	0
PTC1	MSC1	2910	3047	4986.5	7077.5	7980	9157	3161	3554	4946.5	6237.5	6843	7517	3500	3723	5403	6899	7695	8130.5
PTC1	PSR2	768	1399	2928	3639	3603	4306.5	1385.5	1969	3211	4062	4326	4607	1601	2290.5	3653	4568	5238	5350.5
PTC1	RIM11	1931	2218	3715	4568	4983	5045	1934	2318	3623.5	4374.5	4854	5184	0	0	0	0	0	0
MDM12	RAS2	7509	7218	9132	11154	11693	12330	5880	5332	7235	9752	11615	12495	0	0	0	0	10630	10521
MDM12	SNF1	554	997.5	2012	2217	2818	2832	437	1019.5	2041	2700	2770	3069	450	775	1600	2081	2278	2324
MDM12	MSN2	189	520	1897	2507	2785	2877	662	1123	2352.5	2894	3145	3177.5	0	0	0	0	0	0
MDM12	MSN2MSN4	283.5	585	1388	1655	1860.5	1932	228	588	1853	2710	3016	3271.5	278	690	1863	2579	2961	3165.5
MDM12	RIM15	319	1231	3280	4562	4613	4534	272	1060	3217.5	4058	4659.5	4405	0	0	0	0	0	0
MDM12	BMH2	857	1488.5	3654	5301	5721	5654	1727	2089	2932	3413	3914	4373	0	0	0	0	0	0
MDM12	SCH9	2093.5	3760	9355	14314	16516	16617	1857.5	3148	8802	13679	15243	15458	1374	2562	8348.5	13816.5	14054	13751
MDM12	EAF7	1834	2409	4448	5708	6134.5	6266	1965	2529	4896	6941	8427	8736	1938.5	2791	4383	7227	8022.5	7837.5
MDM12	SOK2	4269.5	4551	6942	9224.5	10257	11604.5	2672	3429	6596.5	9542	10992	11982	2376	3597.5	6408	8641	9693.5	10188
MDM12	GIS1	843	1541	2324	2782	3151.5	3150.5	579	1535.5	3089	3595.5	3667	3945	0	0	0	0	0	0
MDM12	YGK3	1004	1662	3164	4259.5	4451	4763	562	1351	2940	3796	4342	4310	843	1696	3579.5	4559	4959.5	5620.5
MDM12	MSN4	892	1418	3026	4112.5	4560	5043	1476	2000	3813	4759	5274	5383	0	0	0	0	0	0
MDM12	TPK3	1866	2188	3006	3786	4095	4402.5	0	0	0	0	0	0	0	0	0	0	0	0
MDM12	TOR1	1604	2274.5	4237	5058	5616	5495	1031	1756	3726	4931	5569	5655	1792	2335.5	4205	4878.5	4164.5	5474
MDM12	WHI2	0	0	0	0	0	0	0	0	0	0	0	0	0	0	0	0	0	0
MDM12	TPK1	689	1679	4446	7092	7901.5	7521	598.5	1704	4547	6897	7423	7564	0	0	0	0	0	0
MDM12	TPK2	1076	1651	2990.5	3718	3993	4219	734	1286	2219	2556	2689	2654	0	0	0	0	0	0
MDM12	GPA2	3270	4984	7651	10573.5	12692	13381.5	5475	5872	8310.5	11677.5	13439.5	14682	0	0	0	0	0	0
MDM12	GAL11	1326	2000	3386	3656.5	3784	3775	908	1666	3332.5	3712	3733.5	3829	2206	3616	4290	4102.5	4349	4406
MDM12	MSN5	303	1305	3866.5	5638	6049	6244.5	274	616	3654.5	5654	6420	6733	497	1254	2911	4268	4293	5010
MDM12	HOG1	525	825	1482	1712.5	1786	1798	305	735.5	1560	2073	2037	2067	0	0	0	0	0	0
MDM12	UMP1	2933	3284	5727	8297	9925	10887.5	3525	3732	5440	6918	7688	8594	0	0	0	0	0	0
MDM12	SOV1	1158	1792	3209.5	3979	4257	4222	829	1529	3158	3971.5	4313	4457.5	0	0	0	0	0	0
MDM12	SSN3	2148	3658	8947	13142.5	14795	15770.5	1722	3443	8898.5	12526.5	14125.5	14520	2156.5	3517.5	0	11076	13016	14114.5
MDM12	MCK1	246	721	1614	1749	1578	1508	290	933.5	2311.5	2492	2448	2274	0	0	0	0	0	0
MDM12	YAK1	657	1246	2517	3665	4016	4133	571.5	1248	2794	3607	3979	4062	0	0	0	0	0	0
MDM12	PSR1	691	1365.5	2864.5	3344.5	3587	3748	523	1248	2593.5	3422	3869	4000	0	0	0	0	0	0
MDM12	MSC1	3533	4167.5	6240.5	8780	10275	10870	3385	4041	6404.5	8557.5	9106	10281	0	0	0	0	0	0
MDM12	PSR2	1296.5	1954	3456	4094	4216	4354.5	941	1725	3424	4304.5	4491.5	4637	0	0	0	0	0	0
MDM12	RIM11	1463	1971	3346.5	3943.5	4510	4607	1074.5	1752	3655	4999	5546	5548	0	0	0	0	0	0
MTL1	RAS2	211	707	2535.5	3273.5	3225.5	3045	179	809	2408	2944	2813	2610.5	240	774	2246	2575	2473.5	2346.5
MTL1	SNF1	235	1146	3977	6317.5	6889	6886.5	200	1097	4015	5933	6435	6211.5	189	757	3632.5	6524	8166.5	8542
MTL1	MSN2	132	689	2955	4686.5	5225.5	5052	299	1156	3691	5310	5699	5547.5	0	0	0	0	0	0
MTL1	MSN2MSN4	146	452	1778	2197	2080	1987.5	110	444	2204	3307	3311	3136	131	432	2095	2881	2903	2671.5
MTL1	RIM15	172	1141	4029	6222	7041	6928.5	180	1039	3719	6163	7018	7153	0	0	0	0	0	0
MTL1	BMH2	478	2363	5841.5	8440.5	9381	9688	454.5	1850	5326.5	8271	9660	10343	0	0	0	0	0	0
MTL1	SCH9	1879.5	3635.5	9200	13859.5	16035.5	15824	1666	3387	8926	14465	16286	16123	0	0	0	0	0	0
MTL1	EAF7	830	2210	6073	9520.5	10750	11337	949	2193.5	6048	9827	11592	12384	0	0	0	0	0	0
MTL1	SOK2	1394	2638	6528	10084	12049	12240	798.5	2307	6745.5	11117	12813	13201	500	2685	6328	8717	9756	9789
MTL1	GIS1	229	1800	4834	6955	6973.5	6979.5	200	1911.5	4979	6971	7106.5	6832.5	0	0	0	0	0	0
MTL1	YGK3	312	1701.5	5414	8499	9258	9044	222	1411	4478.5	6880	7509	7227	276	1579	4939	7537	7992.5	8020.5
MTL1	MSN4	236	1484	4874	8045.5	9499	9700	459	1706	4911	7809	8838	9108	0	0	0	0	0	0
MTL1	TPK3	760	2035	5406	8129	9147	9462.5	680	2017	5316	8146	9336	9510.5	1572	2873	6515	9111	9583.5	9636
MTL1	TOR1	340	1805	5170	7933.5	8624.5	8572	298	1500	4650	7395	8525	8301	702	1920.5	5664.5	8896	7175.5	8976
MTL1	WHI2	207	1271	3759	4680	4546	4293	220	1221	3604	4763	4706	4350	0	0	0	0	0	0
MTL1	TPK1	911	2149	5906	9433.5	10620	10488	653.5	2033	5932	9354	10205	10598.5	0	0	0	0	0	0
MTL1	TPK2	268	1240	3700.5	4900.5	5005	4815.5	204	1227.5	3736	4943	4869.5	4617	0	0	0	0	0	0
MTL1	GPA2	1813	3739.5	8023	12466	14103	15091	3727.5	4705	8673	12955	14885	15887	0	0	0	0	0	0
MTL1	GAL11	382.5	495	871	999.5	1001.5	1034.5	345	539	1023	1158	1172	1222	687	1192.5	1289	1311.5	1294	1367
MTL1	MSN5	206	1644.5	5507	8018.5	8553	8528	149	726	5137	8127	8954	9143	265	1624	5421	8045.5	8303	8463
MTL1	HOG1	245	909	2724	3845	4135.5	4255.5	239	919.5	2640	3301	3598	3613	0	0	0	0	0	0
MTL1	UMP1	509	1214	3540	5053	5661	5701	424	1240	3024	4525	5239.5	5339.5	537	1386	2925.5	3571	3900	4000
MTL1	SOV1	588	1763	4844	7238	7749	7851.5	567.5	1743	4586	6758	6976	7167	0	0	0	0	0	0
MTL1	SSN3	516	1517	3499	4230.5	4209	4299	515.5	1521	3429	4495	4503	4599.5	404	1376	3118	3532.5	3720	3607
MTL1	MCK1	180	1325	3569.5	4053	3905.5	3689.5	161	1330	3498	3904	3727	3592	0	0	0	0	0	0
MTL1	YAK1	253	1466	4869	7424	8266.5	7972.5	284	1499.5	5000	7723	8373	8137	0	0	0	0	0	0
MTL1	PSR1	222	1424	4755	7027	7164	7295	265	1499	4562	6931	7435	6982.5	0	0	0	0	0	0
MTL1	MSC1	4499	5431	9140.5	13642.5	15269	16220	4873	5937.5	9800	14372.5	16498	17464.5	0	0	0	0	0	0
MTL1	PSR2	246	1532	4580	6695	7163	6645	261	1517	4564	6831	7135.5	6843.5	0	0	0	0	0	0
MTL1	RIM11	260	1573	4798	7386.5	8233	8043	253	1620	5328	8850.5	9990.5	9810	0	0	0	0	0	0
ELP4	RAS2	340	926	3052	4817	5338	5002	327	938	3085.5	4722	5187	4993.5	382.5	988	3177	4810	5336.5	5048
ELP4	SNF1	538	1405	4384.5	7164	8474	8237	402	1364	4343.5	7094.5	8638	8581.5	383	1080	4036	7380	9330	10153
ELP4	MSN2	304	948.5	3439	6470.5	9190	10068	401	0	0	0	8591	9782	1042.5	1775	4439.5	7780	9620.5	10065
ELP4	MSN2MSN4	231	659	2568	3793	4126	3900.5	191	508	2370	3949	4788.5	4923	216	573	2437	3948	4456.5	4226.5
ELP4	RIM15	375	1492	4735	8009	9617	9645	365	1316	4287.5	7442	8797	9100.5	0	0	0	0	0	0
ELP4	BMH2	1537.5	2889	6687.5	10993	12337	12999	1373	2317	5752.5	9637	12488.5	13440	0	0	0	0	0	0
ELP4	SCH9	929	2689	7864	13565.5	16985	17506	901	2577.5	7257	12655	15905	16102.5	0	0	0	0	0	0
ELP4	EAF7	2428.5	3212	6640	10951	13341.5	14580.5	2007.5	2883.5	6219	10694.5	13584	14801	0	0	0	0	0	0
ELP4	SOK2	4412	4670	7669	11213	14026	15234.5	3565.5	4349	7707.5	12175	14310.5	17122.5	2244.5	3516	7081.5	9710	11917.5	12812.5
ELP4	GIS1	1301	2424	5648.5	8796.5	9865.5	10195.5	1223	2587	6080	9483	10884	10783	0	0	0	0	0	0
ELP4	YGK3	1154	2110	5624	10099	12478	13002.5	887	1904	5179	9397	11641	12166.5	1243	2208	6029	10670	13243	14232.5
ELP4	MSN4	637	1559.5	4651.5	8884	11674	12879	976	1852	5097	9033	11342.5	11973.5	0	0	0	0	0	0
ELP4	TPK3	350	1310	4170	6197.5	7050.5	6818	371	1310.5	4018	6114	7098	6811	369	1426	4658.5	7106.5	7381	7111
ELP4	TOR1	1356	2259.5	5249.5	8642.5	10762	11368	1236	1994	4962	8553	11069	11088	1453	2213	5774.5	9835	10548	12507
ELP4	WHI2	406	1337.5	4189	6405.5	7547	7593	355	1307	3935	5950	6702	7173.5	0	0	0	0	0	0
ELP4	TPK1	2309	3099	6340.5	10569	13705	15070.5	1921.5	2786	6371.5	11076	13699	15280.5	2909	3403	5559	9440	12316	12670
ELP4	TPK2	960	1784	5005	8398.5	10484.5	10942	621	1629	4836	8643	10548	11090.5	0	0	0	0	0	0
ELP4	GPA2	200	1137	3203	3894	3782	3564.5	408	1200	3180	3749	3723.5	3402	0	0	0	0	0	0
ELP4	GAL11	0	0	0	0	0	0	0	0	0	0	0	0	0	0	0	0	0	0
ELP4	MSN5	641	1719	5146	7842.5	8754	8983	378	796	4797	8285	10080	10940	642	1692	4998	8304	9357.5	10377
ELP4	HOG1	405	989	2840	4369.5	4926	4963	406	946	2539	3475.5	3606	3853	0	0	0	0	0	0
ELP4	UMP1	2791	3142	5270	8500	10999	12448	2708	3162	5299	8493	11034	12961	2976.5	3303	5540	8647	11316	12453
ELP4	SOV1	1038	2041	5024	7758.5	8695	8788	976	2100	5155	7609	8489	8510	0	0	0	0	0	0
ELP4	SSN3	1786.5	3558	10749	17983	22510	23381	1753	3457	10396	18015	23602	25745.5	1677	3262.5	9729	16440	19411	20547.5
ELP4	MCK1	317	1298	3574	4746	4926	4777.5	323	1266	3306	4428	4700	4674	0	0	0	0	0	0
ELP4	YAK1	634	1636	5231.5	8759.5	11143	11743	659	1759	5115	8886.5	11115	11503	0	0	0	0	0	0
ELP4	PSR1	950.5	1949	5371	9602.5	11967	12859	800.5	1766	5226	9530	12155	13181	0	0	0	0	0	0
ELP4	MSC1	2640	3359	6738.5	12016	14032	16135	1864.5	2796	6548.5	11566	15119	16569	0	0	0	0	0	0
ELP4	PSR2	1136	2119.5	5567	9863	11661	12279	977	2047	5363.5	9184	11031	11933	0	0	0	0	0	0
ELP4	RIM11	1519	2399	5858	10325	13627.5	14244	1210	2223	5836	10632	14903.5	14972	0	0	0	0	0	0
IRA2	RAS2	4717.5	4512.5	6138	6208	6122	5960	4689.5	4554	6027	6353	6457	6150	4911	4802	6527.5	7095.5	6901.5	6721.5
IRA2	SNF1	11911	9633	9849	10467.5	10157	10246	14711	14136	13747	13682.5	13070	13239	8229	6230	6792.5	6954.5	7565.5	8091
IRA2	MSN2	221	376	1049	1193.5	1193	1166	270	399	0	2538	1019	957.5	394	363.5	374	317	282	244
IRA2	MSN2MSN4	233	365	731	738	716	627	222	323	900	1221	1107	1154	219	383	858.5	865	974	927
IRA2	RIM15	219	527	1126	1312.5	1172	1012	213	465	1057	1159	1169	1075	0	0	0	0	0	0
IRA2	BMH2	192	861	1465	1509	1401	1245	214	679	1315	1290.5	1228.5	1171	0	0	0	0	0	0
IRA2	SCH9	564	1568	3881.5	5693	6628	7090	578	1572	4175	6720.5	7507	7954	0	0	0	0	0	0
IRA2	EAF7	216	757.5	1703	1868	1707.5	1557	212	789	1728	1808	1750	1570	0	0	0	0	0	0
IRA2	SOK2	208	648	1247	1250	1252	1117	240	869	1795	1901	1832	1704.5	285	1003	1471	1488.5	1420	1324
IRA2	GIS1	244	787	1452	1502	1407	1315	236	844	1544	1535	1487.5	1340	0	0	0	0	0	0
IRA2	YGK3	234	568	1307	1353.5	1235	1115.5	223	593	1291.5	1429.5	1280	1300	300	643	1381	1423	1431	1276.5
IRA2	MSN4	231	499	984	1046	1018	929	325.5	622	1219.5	1309	1250	1130.5	0	0	0	0	0	0
IRA2	TPK3	272	833	1880	1921	1910	1681	256	858	1803	1884	1793.5	1690.5	213	868	2030.5	2181	1979	1821
IRA2	TOR1	225	700	1407.5	1411	1352	1226	232	662.5	1351.5	1440	1317	1176	328	711	1495	1584	1274	1315.5
IRA2	WHI2	274	676.5	1665	1834	1617	1451	0	0	0	0	0	0	0	0	0	0	0	0
IRA2	TPK1	287	737.5	1565	1680	1667	1499.5	324	847	1786	1882	1832	1651	0	0	0	0	0	0
IRA2	TPK2	264	508	970	1050	977	871	257	516	1057	1124	1024	948	0	0	0	0	0	0
IRA2	GPA2	137	675	1704	1847	1751	1580	318	851	1861	1985.5	1978	1754	0	0	0	0	0	0
IRA2	GAL11	0	0	0	0	0	0	0	0	0	0	0	0	0	0	0	0	0	0
IRA2	MSN5	262	830	2002	2145	2013	1849.5	207.5	337.5	1933	2157	2124	1997	340	788.5	1757	1900	1793	1723.5
IRA2	HOG1	239	276	300	306.5	303	362	253	285	307	296	357	383	0	0	0	0	0	0
IRA2	UMP1	0	0	0	0	0	0	0	0	0	0	0	0	0	0	0	0	0	0
IRA2	SOV1	532	1391.5	2962	3253	3058	2814	566	1404	2926	3137	2766	2598	0	0	0	0	0	0
IRA2	SSN3	321	723.5	1313.5	1329	1325.5	1335.5	400	784	1459	1531	1397	1477	281	691	1273	1359	1371.5	1321
IRA2	MCK1	313	707	1425	1429	1333.5	1368	307	673	1377.5	1399	1299	1234	0	0	0	0	0	0
IRA2	YAK1	256	673	1524.5	1624	1563	1408	261	733	1624	1746	1645	1533	0	0	0	0	0	0
IRA2	PSR1	315.5	784	1764	1896.5	1736	1688	299	757	1714	1862	1813	1681	0	0	0	0	0	0
IRA2	MSC1	191	1186	2262	2364.5	2210	2183	240	1295.5	2462	2550	2523	2295	0	0	0	0	0	0
IRA2	PSR2	216	691	1491	1566	1465.5	1351.5	223	729	1564.5	1607	1573	1414.5	0	0	0	0	0	0
IRA2	RIM11	282	756	1776	1896	1845	1728	269	815	1830	2011	2005	1812	0	0	0	0	0	0
HAP3	RAS2	5107.5	4792	6968	9351	11633	12164	4638	4584	6597	8794	10400	11663	4529	4434	6415	9036	10401	10907
HAP3	SNF1	210	1020	3522	5491	5842.5	5559	189	973	3432.5	5236.5	5663	5456.5	133	759	3213	5895	7428	7920
HAP3	MSN2	136	530.5	2362	3863	4516	4507	183	486	2416	4209	5398	5388	339	966	3205	4994	5567	5403
HAP3	MSN2MSN4	280	721	2256	2825	2724	2575	205.5	662	2532	4313	4900	4820	265	653	2554	4014	4423.5	4367
HAP3	RIM15	173	1027	3628.5	6070	7277	7147	192	955	3400	5656	6630	6917	0	0	0	0	0	0
HAP3	BMH2	586	2089	5053	7439.5	8582.5	8413	501.5	1583	4225.5	6336	7850	8540.5	713	1917	4076	6585	7426.5	6893
HAP3	SCH9	1362	2289	5288	7982	9298.5	9960.5	1255	2213	4999	7562	9110	9760	0	0	0	0	0	0
HAP3	EAF7	1100	2103	5150	8245	9726	10347	1019	1969	4942	8007	9812	10584.5	0	0	0	0	0	0
HAP3	SOK2	1022.5	2076	4483	6483	7337	7324	613	1858	4760	7124	7735.5	7695	411.5	2068	4245.5	5122	5460	5270
HAP3	GIS1	330	1598	3990	5916	6385	6349	331	1760.5	4475	6624	7173	7273	0	0	0	0	0	0
HAP3	YGK3	443	1656	4994	8495	10083	10477.5	334	1523	4779	8318	9619	10229	396	1639	5185	8608.5	10470	10795
HAP3	MSN4	261	1198	3831	6383	7706	8148	559	1561.5	4349	7452.5	8704	9094	0	0	0	0	0	0
HAP3	TPK3	1628	2464	5277	8602	9945	10550.5	1534.5	2419	5416	8473	9852	10455	2106	3007	6050	9412.5	10508	11010.5
HAP3	TOR1	385	1498	4020	6459	7350	7694	409	1365	3952	6813	8223	8600.5	843	1703	4255	6630.5	6053	7820
HAP3	WHI2	262	1119	3287	4228	4395	4228.5	251	0	2612	0	4562.5	4381.5	0	0	0	0	0	0
HAP3	TPK1	477	1419	4034	6857.5	8336	8445.5	407	1385	4191	6968	8413.5	8631.5	0	0	0	0	0	0
HAP3	TPK2	350	1188	3504.5	4865	5048.5	4713	242	1061	3109	3992	4018.5	3731	0	0	0	0	0	0
HAP3	GPA2	195.5	1191	4057	6277	6981.5	7402	389	1445	4463	7120	8060	8298.5	300	1393	3568.5	4473	4504	4402
HAP3	GAL11	320.5	453	736	780	864	852.5	306	419	734	850	828.5	849	0	0	0	0	0	0
HAP3	MSN5	187	1225	4362	6456	7136	7296	159	557	4100	6843.5	7853	8478	248	1246	4248.5	6761.5	7372	8033.5
HAP3	HOG1	237	580.5	1419	1781	1876	1936.5	280	574	1343.5	1589	1715	1620.5	242	782	1729	2158	2178.5	2270.5
HAP3	UMP1	810	1399.5	3108	4429	5608	6336	735	1487	3685.5	5613	6885.5	7511	865	1472	3115.5	4007	4620	4820
HAP3	SOV1	400	1405	3890.5	6240	7402.5	7564	373	1429	3969	6617	7799	8284.5	0	0	0	0	0	0
HAP3	SSN3	673	2591	8501	14588	17192	17249	632	2581	8585	15067	17184	17349	0	0	0	0	0	0
HAP3	MCK1	232	1170.5	3253	3897	3853.5	3749.5	202	1105	3079	3852	3759	3620.5	0	0	0	0	0	0
HAP3	YAK1	230	1116	3724	6071	6785	6716.5	277	1201	3884.5	6135	6900	6645	0	0	0	0	0	0
HAP3	PSR1	314	1404.5	4194	6690	7484	7609	326	1343	4141	6726.5	7696	7717.5	0	0	0	0	0	0
HAP3	MSC1	4190	4797	7597	11338	13574.5	14789	2960.5	3664	7151	10885	13216.5	14254	0	0	0	0	0	0
HAP3	PSR2	348	1367	3969	6045.5	6704	6464	304.5	1317	3978.5	6083	6616.5	6558.5	0	0	0	0	0	0
HAP3	RIM11	522	1630	4603	7402	8789	8711	374	1525	4445	7528	8827.5	9018	0	0	0	0	0	0
REG1	RAS2	5653.5	5330	7407	9762	11026	11115	4152	4359	6397	8851	10677	11252.5	6079	5900	8083	10571.5	11991.5	12454.5
REG1	SNF1	290	1077	3688.5	5814	6687	6565	220	1013	3603	5584.5	6355	6277	181	686	3128	6071	8080	8261
REG1	MSN2	193	694	2893	4831	6305.5	6848	189	621	2696	4273	5555	6049	531	1317	3668	5770	6806	6769.5
REG1	MSN2MSN4	136	480	2010	3248	3890	3963.5	122	404	1991	3507	4641.5	4906	170	407	2176	3679	4618.5	4863.5
REG1	RIM15	294	1012	3791	6265	7513.5	7561	272	976.5	3521.5	5882	7434	8131	0	0	0	0	0	0
REG1	BMH2	0	0	0	0	0	0	0	0	0	0	0	0	0	0	0	0	0	0
REG1	SCH9	2247	4335	11528.5	19706	24155	25384	2054	4153	11643	19284.5	24108.5	26028	0	0	0	0	0	0
REG1	EAF7	309	1356	3794	6359	7550	7845.5	270	1216	3781.5	6637	8314.5	8784	0	0	0	0	0	0
REG1	SOK2	3114	4831.5	10808	16339	19171	20722	2219	4464.5	11593	18272	21095	21962	1773	4786	10847	15064	16491	16679
REG1	GIS1	250	1484	3490	4767	5137	5283	220	1582	3773	5289	5608.5	5592	0	0	0	0	0	0
REG1	YGK3	183	566	1129	1281	1302	1174	185	559	1137	1308	1224	1204	254	667	1285	1441	1396	1315
REG1	MSN4	500	1398.5	3787.5	0	8211	8999	435	1145.5	3366	5400	6523	6562	0	0	0	0	0	0
REG1	TPK3	595	1549	3963	6239	7828	8462	580	1522	3942	6342	7571	7959	740	1793	4334	6730	7568.5	7959
REG1	TOR1	1090	1753	4591	5481.5	4746	3802	1092	2469.5	7358	9341	11864	7085.5	1120	2007	3903	4995	3991	5020
REG1	WHI2	341	1089	3392	4775.5	5427.5	5341	258	985	3218.5	4613.5	5391.5	5480.5	0	0	0	0	0	0
REG1	TPK1	825	1784.5	4611	7192	8739	9098	606	1639	4532	7322	9052	9868.5	0	0	0	0	0	0
REG1	TPK2	955	1812	4245	6902.5	8176.5	8034	786.5	1729	4144	6459	7580	7734	0	0	0	0	0	0
REG1	GPA2	236	878	2119	2583	2579	2442	337	1010	2405	2822	2833	2649	0	0	0	0	0	0
REG1	GAL11	0	0	0	0	0	0	0	0	0	0	0	0	0	0	0	0	0	0
REG1	MSN5	495	1777.5	5409	8682	9628	9692	544	956	4789	8273.5	9740	10549	828	1903.5	5272.5	8549	9859.5	10358
REG1	HOG1	444	981	2724.5	3623	3869	4036.5	378	886	2443	3253.5	3443.5	3436.5	0	0	0	0	0	0
REG1	UMP1	961	1529	3511	5214	6521.5	6858	928	1613	3736.5	5778	7151.5	7808	1008.5	1490	3237	4276	5129	5269
REG1	SOV1	0	0	0	0	0	0	0	0	0	0	0	0	0	0	0	0	0	0
REG1	SSN3	1515	3256	9079.5	13995.5	16056	16223	1433	3189	8963.5	14135	15886	16675	1206	2740	7003	3850	11272.5	12164
REG1	MCK1	180	1044	3071	3993.5	3975	3935.5	156	1042	2949	3988	4079	4099	0	0	0	0	0	0
REG1	YAK1	394	1314	4109	6637	8020	8265	456	1249	4144	6762	8061	8100	0	0	0	0	0	0
REG1	PSR1	396	1563	4498.5	7621	9036	9297	388	1473	4422	7665	9234.5	9429.5	0	0	0	0	0	0
REG1	MSC1	0	0	0	0	0	0	0	0	0	0	0	0	0	0	0	0	0	0
REG1	PSR2	716	1656	4108	6314	7312	7397	564.5	1554	4128.5	6177.5	7260	7370.5	0	0	0	0	0	0
REG1	RIM11	213	646	1262	1371.5	1276	1261	209	689	1335.5	1382.5	1312	1251	0	0	0	0	0	0
RPI1	RAS2	5096	5133	6714	9467	10730	10798	4861	4657	7244	10065	11951	12695	5098	4934.5	7390	9960	11411	11469
RPI1	SNF1	246	1098	3283	4321	4460.5	4280	218	1033	2795.5	3783.5	3767	3805	222	835	3131	5071	5903.5	5365
RPI1	MSN2	146	549	2353	3871	4060.5	4225.5	147	449	1896.5	2768.5	2767.5	2966	319	897	3015	4217	4349	4087
RPI1	MSN2MSN4	163	403	1431	1841	1697	1631.5	124	283	1748	2735	2951	2935	141	356	1939.5	2794	2871	2710.5
RPI1	RIM15	144	939	3405	5324	6286.5	6236.5	162	851	3061	4973	5789.5	5809	0	0	0	0	0	0
RPI1	BMH2	428	2040	5083	7154	7889.5	7907	388	1480	4417	6534	7712	8130	0	0	0	0	0	0
RPI1	SCH9	566	2849	11386	17170	17689.5	15986	673	2932	10659	15919	16353	15188.5	0	0	0	0	0	0
RPI1	EAF7	573	1714	4632.5	7041	7820.5	8042	632	1673	4743	7959	9337	9776	0	0	0	0	0	0
RPI1	SOK2	2200	3124	6480.5	9824	11456	12101	1238	2514	6476	10255	12321	12761	791	2560.5	5753	8514	9455	9727
RPI1	GIS1	326.5	1633	3827	5207	5267.5	5313	328	1760.5	4125	5962.5	6215.5	6238	0	0	0	0	0	0
RPI1	YGK3	307.5	1326	4016.5	6200.5	7062	6943	273	1186	3494	5603	6269	6282	369	1406	4043.5	6188.5	6850	6937
RPI1	MSN4	257	1052	3390	5414	5552	5450	343	1157	3433	5023	5216	5096	0	0	0	0	0	0
RPI1	TPK3	811	1867	4610	7415	8530.5	9066	723	1765.5	4581	6972	8264	8801	1571	2545	5469	7796.5	8433	8498
RPI1	TOR1	1184	3220	8527	13218	14865	14924	1170	2839	7884	12400.5	14291	14703	2007	3649	8552.5	12593	12146	14063
RPI1	WHI2	308.5	1207.5	3070	3752	3795	3602	186	993	2969	3829.5	3940	3837	0	0	0	0	0	0
RPI1	TPK1	484	1308	3943	6562	7142	7323.5	367	1300	3905.5	6277	7083	7161	0	0	0	0	0	0
RPI1	TPK2	366.5	1189	3261	4301	4392	4402	202	1121	3075.5	4085	4092	4057.5	0	0	0	0	0	0
RPI1	GPA2	2102.5	3415	6921	10496	12450	13341	2796	3639	6787	10149	11944	12660	0	0	0	0	0	0
RPI1	GAL11	1453	3915	5423	5703	5823	5788	526	925	2464	2683	2521	2349	0	0	0	0	0	0
RPI1	MSN5	171	1276	4297	6156	6631	6714	162	625	3927	6422	7292	7187	288	1311.5	4107	6075	6348	6960
RPI1	HOG1	222	431	789	905	954	910	227	472	903	1049	1083	1101	0	0	0	0	0	0
RPI1	UMP1	1109	1746	3811.5	6187	7999	8706	1257.5	1780	3487.5	5158.5	6156	6589	0	0	0	0	0	0
RPI1	SOV1	458	1371	3460	4651	4957.5	4849.5	419	1325.5	3209.5	4177	4586	4251	0	0	0	0	0	0
RPI1	SSN3	11342	10444	12459	15086.5	16728.5	16700	12171	12592.5	13826	16478	18240.5	18075	6121	7034	9774	13317.5	13182	14258
RPI1	MCK1	269	1074	2940	3206	3059	2986	229	1037	2706	3050.5	2967	2793	0	0	0	0	0	0
RPI1	YAK1	241	1140	3557	5317.5	5614	5636.5	279	1089	3463	5164.5	5711.5	5592	0	0	0	0	0	0
RPI1	PSR1	301	1181	3540	5218	5555	5564	263	1240	3457	5210	5634.5	5645	0	0	0	0	0	0
RPI1	MSC1	2075	3072	5952	9246.5	10648	11642	2143	3004	6202.5	9503	11419	12208	0	0	0	0	0	0
RPI1	PSR2	256	1261	3444	4738	4924.5	4851.5	268.5	1245	3469	4878	5108.5	4784	0	0	0	0	0	0
RPI1	RIM11	281	877	1880	1935	1876	1796.5	246	1005	2245	2329	2298	2228	0	0	0	0	0	0
RAD24	RAS2	1248	2616	8019.5	13591.5	16360.5	18036	991	2444	7657	13119	15909	17091	1069.5	2488	7711	12040	12718	13295
RAD24	SNF1	289	1004	3611	5658	6419.5	6415	201	924.5	3421	5475	6139	5949.5	180	591	3071	5846	7383	8007
RAD24	MSN2	133	592	2524	3924	4661	4471	148	521	2211	3699.5	4236	4251	346	990.5	2878	4095	4345.5	4387
RAD24	MSN2MSN4	177	419.5	1564	1935	1941	1827.5	162	298	1831.5	2973	3244.5	3169	123	378	1815	2621	2834	2688
RAD24	RIM15	198	833	3236	5112	5889	5977	132	756	2948	4732	5590	5767.5	0	0	0	0	0	0
RAD24	BMH2	368.5	1779	4845	6683.5	7579	7814	324	1277	4105.5	6771	7439.5	7973	0	0	0	0	0	0
RAD24	SCH9	1338	3809	12394.5	21891	23074.5	24885	1358	3690	12473	20913	23161	24040	0	0	0	0	0	0
RAD24	EAF7	607	1727.5	4827	7883	9576	10235	634	1644.5	4650	7812	9654.5	10328.5	0	0	0	0	0	0
RAD24	SOK2	1841.5	2523.5	5363	8415	9924	10521.5	1233	2227.5	5607	8991	10994.5	11504	592	2268	5324.5	7876	9002.5	9025
RAD24	GIS1	401	1626	4171	6154	6555	6558	337	1697	4284	5996	6399	6427.5	0	0	0	0	0	0
RAD24	YGK3	197	1151	3508	5098.5	5705	5619	191	1062	3300	4689	5086	4901.5	253	1303	3959	5972	6669	6537
RAD24	MSN4	216	764	2755	4541	5399	5607	236	950	3283.5	5112	5828	6013.5	0	0	0	0	0	0
RAD24	TPK3	1441	2330	5322	8412	9992	11096	1498.5	2460.5	5324	8653	10106	11182.5	2174	3162	6225	9443	10718	10836.5
RAD24	TOR1	656.5	1871	5046	7824	9126	9501	557.5	1613	4496	7228	8322.5	8825	1085.5	2029	5436	8058	7643	9741
RAD24	WHI2	392	1491.5	4154.5	5487	5633	5412	379	1351.5	4004	5204	5723	5452	0	0	0	0	0	0
RAD24	TPK1	729	1515	4225	7122.5	8258.5	8835	537	1536	4533.5	7516	9155	9739	0	0	0	0	0	0
RAD24	TPK2	355.5	1189	3463	4959	5429	5352	251	1092	3233	4324	4759.5	4548	0	0	0	0	0	0
RAD24	GPA2	713.5	2034	4908.5	7622.5	9322.5	9648.5	1324	2250.5	5171	7980	9472	10109	0	0	0	0	0	0
RAD24	GAL11	1875	5218.5	7642	8196	7825	7870	0	0	0	0	0	0	0	0	0	0	0	0
RAD24	MSN5	202	1240	3828	5426	5715.5	5376.5	204	560	3790	6563	7546.5	7882	301	1220	4044	6285	6655	7280
RAD24	HOG1	236	418.5	697.5	878	827	909	260	590	1453	1755	1686	1875	221	936	2125.5	2568.5	2744.5	2587.5
RAD24	UMP1	729	1264	2856	4170	4849	5218.5	498	1176	2646.5	3425	3991.5	4296.5	678	1313	2717	3402	3762	3577.5
RAD24	SOV1	1341	2758	7279.5	11134.5	12188	12590	1330	2971	8100	12780.5	14335	14331	0	0	0	0	0	0
RAD24	SSN3	780	1771	4008.5	5549.5	6017	6098	755	1752	4141	6252	6884.5	7021	769	1684.5	3650	4742	5037	5484
RAD24	MCK1	210	1124	2919.5	3282	3165	3018	220	1026	2869	3363	3193	3115.5	0	0	0	0	0	0
RAD24	YAK1	300	1246	3772	5955	6549	6486	316	1293.5	3975.5	6247.5	7007	6822.5	0	0	0	0	0	0
RAD24	PSR1	355	1415	4127.5	6552	7347	7597	375	1419	3955.5	6682	7635	7715	0	0	0	0	0	0
RAD24	MSC1	2599	3477.5	6784	10914	13123	13516.5	2838	3841	7563	11535.5	13764	14701	0	0	0	0	0	0
RAD24	PSR2	348	1360.5	3766.5	5893.5	6544.5	6260	326	1318	3880	6061	6571.5	6445	0	0	0	0	0	0
RAD24	RIM11	394	1410	4083	6482	7398	7595	298.5	1384.5	4191.5	6949.5	8029	8107	0	0	0	0	0	0
UBI4	RAS2	0	0	0	0	0	0	0	0	0	0	0	0	0	0	0	0	0	0
UBI4	SNF1	246	955	3497	5464.5	5992.5	5957.5	169	923	3274	5322	5967	5897	165	603	2954.5	5377.5	7340	8034
UBI4	MSN2	167	616	2598	4218.5	4839.5	4850.5	136.5	493	2249	3609	4170	4100.5	625.5	1320	3434	5064	5740	5653
UBI4	MSN2MSN4	154	442	1609	2124	2152	2071.5	150	403	1935	2967.5	3231	3195	171	406	1983	3072	3276.5	3399
UBI4	RIM15	260	1069	3743.5	5917	7140	7429.5	208	975	3243.5	5510	6698	7080	0	0	0	0	0	0
UBI4	BMH2	885	2364	5434	7796	9383	9701	853	1999	4907	7957	9302	9985	0	0	0	0	0	0
UBI4	SCH9	497	2255	5360.5	6248	6289	6121.5	493	2220	4552	5862.5	5633.5	5116.5	0	0	0	0	0	0
UBI4	EAF7	1259.5	2416.5	5639	9280.5	10852	11494	1179	2194	5390	8959.5	10983	11644	0	0	0	0	0	0
UBI4	SOK2	700.5	1693	4736	7179	8486.5	8481	431	1686	5316	9081	11084	11268	519	2254	5295	7648.5	8464	7812.5
UBI4	GIS1	575.5	1826	4334.5	6363	6989	7004	475	1890	4533	6563	7100.5	7053	0	0	0	0	0	0
UBI4	YGK3	531	1572.5	4351	7249.5	8324	8809	346	1353	4038.5	6613	7800	8074	880	1506	3923.5	6956	8313	7914
UBI4	MSN4	325	1347	4153	7026	8480	9218	718	1826	4899.5	7595	9021.5	9593	0	0	0	0	0	0
UBI4	TPK3	1585	2456	5342.5	8381	10085	11168.5	1608	2533	5337.5	8663.5	10146	10800	2436.5	3397	6295	9731	10956	11957
UBI4	TOR1	1574.5	2606	5572.5	8363	9564.5	9941	1377	2204	4944	7746	9445	10071	2145	2709	5927	9206	8791.5	11157
UBI4	WHI2	361	1210	3380	4487	4769	4625	0	0	0	0	0	0	0	0	0	0	0	0
UBI4	TPK1	855	1740.5	4706	8070	9449	10295	675	1767	4835	7595	9549	10027	0	0	0	0	0	0
UBI4	TPK2	495	1445	3906	5601.5	6144	5866.5	378	1394	3361	4388.5	4600.5	4319.5	0	0	0	0	0	0
UBI4	GPA2	598	1364	3225	3461	3567.5	3927	812	1549	3884.5	5541	6604	6944	6616	7187	10214.5	13764	15654	17087
UBI4	GAL11	678	1391	1619	1615	1581	1949	0	0	0	0	0	0	0	0	0	0	0	0
UBI4	MSN5	385	1433	4256	6733.5	7566	8922	221	1440	4446.5	6292	7159	7800	0	0	0	0	0	0
UBI4	HOG1	273	587	1235	1493	1527.5	1469.5	263	685	1643	2039	2082	2252.5	191	603	2085	2940.5	3116.5	3106
UBI4	UMP1	636	1107	2692	3308	3624	4168	1053	1487	2987	3889	4498	4861.5	0	0	0	0	0	0
UBI4	SOV1	524	1497	3795	5895	6849	7109	411.5	1357	3649	5309	6358	6392	0	0	0	0	0	0
UBI4	SSN3	549	1363	2557	3147	3177	3133	497	1355	2930	3692	3801	3674.5	689	1338	2939	3590	3713.5	3566.5
UBI4	MCK1	297	1269.5	3149	3724	3638.5	3541	254	1248	3147	3845	3671.5	3501	0	0	0	0	0	0
UBI4	YAK1	371	1303	3876	6287	7202	7138	344	1313	3993.5	6411	7266	7217	0	0	0	0	0	0
UBI4	PSR1	444	1551	4430	6765	7499	7546	361	1511	4254.5	6713	7886	7935	0	0	0	0	0	0
UBI4	MSC1	2653	3546	6920.5	10524.5	13018.5	14977	2548	3427	6806.5	10562	13004	13628.5	0	0	0	0	0	0
UBI4	PSR2	486	1577	4280	6662	7602	7327	357	1485	4142	6537	7396	7730	0	0	0	0	0	0
UBI4	RIM11	1054	2126	5095	7929	9072.5	9373	994	2282	4980	7620	8543	8968	0	0	0	0	0	0
YAK1	RAS2	7305	6573	8027	9370	12924	14049.5	6291.5	5619	7967	10526	12116.5	12116	0	0	0	0	0	0
YAK1	SNF1	232	971	3425.5	5083.5	5209	4914	205	820	2869.5	4406	4544	4355	168	697.5	3074	5328	6328	6390
YAK1	MSN2	103	425.5	2039	3134	3380.5	3408	136	365	1521.5	2148	2244.5	2282	289	677	2319	3160	3169	2972
YAK1	MSN2MSN4	146	273	818	986	955.5	856	144	251	1263	2010	1940	1888	152	285	1189	1744	1744.5	1589
YAK1	RIM15	247	1173	3812	6330.5	7614	7696	243	1043	3262.5	5943	7004.5	7430.5	0	0	0	0	0	0
YAK1	BMH2	326	1790	4476.5	6467	6943	7314	327.5	1308	4085	6209	7483	7687.5	0	0	0	0	0	0
YAK1	SCH9	667	1556	4046	6654	8724	9556	627	1632	4065	6635.5	8528	9212	0	0	0	0	0	0
YAK1	EAF7	394	1436	4404	7057	8097.5	8481	365	1249	4107.5	6675	8113	8581.5	0	0	0	0	0	0
YAK1	SOK2	2414	3095	5859	8930	10401	11080.5	1539.5	2455	5882	9500	11345	11734	709.5	2493	5536	8248.5	9316	9351.5
YAK1	GIS1	489	1641	4025	5866	6266.5	6148.5	349	1698	4137	5840	6279	6347	0	0	0	0	0	0
YAK1	YGK3	239	1125	3702	5858	6621	6652	184	1074	3311	5029.5	5518	5593.5	302	1311	3969	6096	6556	6544.5
YAK1	MSN4	227	1055	3481	5605.5	6544	6834	403	1182	3666.5	5754	6548	6478	0	0	0	0	0	0
YAK1	TPK3	547	1475	4076	6785	7758.5	8070	508.5	1428	4054.5	6529.5	7624	7835	837	1817	4762	7087.5	7713.5	7613
YAK1	TOR1	305	1410	3986	6154.5	6923	6688.5	267	1103	3573	5875.5	6625.5	6674	685	1472	4009	6018	5341	6500
YAK1	WHI2	337	1256.5	3562	4494	4682	4233.5	427	1279	3807	4945	4983	4712	0	0	0	0	0	0
YAK1	TPK1	578	1375	3941	6432	7731	8052	517.5	1466	3944.5	6445	7317	7482.5	0	0	0	0	0	0
YAK1	TPK2	385	1193	3283	4723	4777	4812	229	1147	3203	4200	4381.5	4130	0	0	0	0	0	0
YAK1	GPA2	1433	2712	5775	9435	11358	12383.5	2165	2880.5	5858	9184	11241.5	12068	0	0	0	0	0	0
YAK1	GAL11	379	400	677	728	717	709	297	404.5	592	700	716	695	723	1089	1124	1123	1079.5	1034
YAK1	MSN5	174	1124	3996	5983	6071	6189.5	209	655	3754	6073.5	6685	6625	289	1050	3669.5	5602	5949	6288
YAK1	HOG1	241	436	877	1071	1063	1024	187.5	477	1028	1282	1357	1300.5	0	0	0	0	0	0
YAK1	UMP1	918	1419	3240	5003	6126	6507.5	629	1364	3461	5654.5	7345	8017.5	934	1557	3370.5	4956	5959	6207
YAK1	SOV1	519	1327	3544.5	5486	6158	6203.5	492	1333	3516	5420.5	5911	5613	0	0	0	0	0	0
YAK1	SSN3	1503	3137.5	8546	12602.5	13611.5	13704.5	1483	3157	8443	13507.5	16298	15426	1408.5	2860	7404	10896.5	12038	12749.5
YAK1	MCK1	240	1042	2715.5	2959.5	2894	2761.5	280	1093.5	2633	3109	3040	2862	0	0	0	0	0	0
YAK1	YAK1	0	0	0	0	0	0	0	0	0	0	0	0	0	0	0	0	0	0
YAK1	PSR1	256	1183	3858	5681	6300	6122	268	1142	3498	5330	5832	5676	0	0	0	0	0	0
YAK1	MSC1	5060	5648	8668	11850	13975	14935.5	5602.5	6059	9450	12861	15257	16598	0	0	0	0	0	0
YAK1	PSR2	283	1352	3866	5740	5807	5704.5	245	1306	3901	5760.5	5993	5892	310	1069	3563	5327	5640	5484
YAK1	RIM11	265	1200	3642.5	5326	6004	5983	260.5	1293	3898	0	6739	7079.5	0	0	0	0	0	0
DMA2	RAS2	220.5	582	1760	2009	1973	1871	0	4327	7452	2395	2239	1993	393	683	1650	1898	1796	1677
DMA2	SNF1	264	1163	3767	5459	5834	5419	261	978	3007	4805	4821	4759.5	244.5	881.5	3239	5766	6693	6794.5
DMA2	MSN2	139	653.5	2697	4389.5	5082	5209.5	160	516	2437	4075	4884	4852.5	371	1047	3188.5	4591	5065	4797.5
DMA2	MSN2MSN4	158	405.5	1289	1535.5	1512	1451.5	148	428	1968	3076	3316	3236	120	433	1921	2677	2769	2685
DMA2	RIM15	226	1101	3582	5783.5	6686.5	7042.5	161	1004.5	3162	5005	5973	6262	0	0	0	0	0	0
DMA2	BMH2	820	2952	8054	11532	12322	12028	697.5	2437	7216	10570	12195	12531	0	0	0	0	0	0
DMA2	SCH9	288	1133	3894	6599	7931	8095	321	1158.5	3665	5957	6956.5	7224	525	1809.5	4363	7196	7854.5	6460.5
DMA2	EAF7	1240	2320.5	5656	9190.5	10665	10952	1067	2210	5341	8637	10366.5	11123.5	0	0	0	0	0	0
DMA2	SOK2	2927.5	3600	6829	9988.5	11342	12235	1848	2908	6801	10634.5	12719	13870	1080	2979	6167	8668	9971	10721
DMA2	GIS1	231	844	1445.5	1464	1445	1292.5	240	975	1480	1556	1533	1384.5	0	0	0	0	0	0
DMA2	YGK3	415	1547	4219.5	6774	7613	8011	317	1300	3612	5542	6444.5	6533	396	1611	4379	6735	7736.5	8109.5
DMA2	MSN4	242	1041	2703.5	3289	3323	3167	388	1201	2847	3346	3190.5	3114	0	0	0	0	0	0
DMA2	TPK3	1005	1964	4131	5502	6062	6076	698	1708	3669	5202.5	5669	6003.5	1503	0	4153	0	0	0
DMA2	TOR1	1397	2074	4130.5	5619.5	6867.5	7640	1391	2149.5	4502	7162.5	7958	8903	1819	2314	4129	5829	5178	7192.5
DMA2	WHI2	289	1185	2999	3797	4026.5	4007	274	1158	3122.5	4178	4387.5	4218	0	0	0	0	0	0
DMA2	TPK1	340	616	1280	1330	1301	1233.5	283	633	1320	1389.5	1301	1225.5	0	0	0	0	0	0
DMA2	TPK2	448	1360	3477	4769.5	5090	5353	292	1271	3173	3876	4055	4043.5	0	0	0	0	0	0
DMA2	GPA2	772	2097.5	4778.5	7684	9278.5	9920	1086.5	2165	5493.5	8712	10484	11413.5	0	0	0	0	0	0
DMA2	GAL11	399	455	644	609.5	647	625	283	390.5	669	703	696	695	699.5	978	1052	1027	996	965
DMA2	MSN5	208	1166	3472.5	4672	5148	5189.5	176	492	2883	3963	4236.5	4312	285	1107	2911.5	3707.5	3624	3776
DMA2	HOG1	193	527	1124	1353	1388	1276.5	210	532	1216.5	1391	1512.5	1509	0	0	0	0	0	0
DMA2	UMP1	2311.5	2555	4496.5	6360	7646	8623.5	2042.5	2542.5	4961	7764	9939	10911	1705.5	2245.5	3816	5258	6103.5	6414
DMA2	SOV1	612	1541	3854	5961	6662	6897	449	1492	3960	6343.5	7126	6960	0	0	0	0	0	0
DMA2	SSN3	7613	7489.5	9531	10821	11733	11489	1406	2584	5055	6569	7096	7453	6238	7084	9134	10505	10695	10509.5
DMA2	MCK1	248	1191	2777	3181	3129.5	2939	205	1142	3049.5	3470	3452	3264	0	0	0	0	0	0
DMA2	YAK1	269.5	1303	3855	5866	6638	6566	317	1222.5	3735	5413	5984	6039	0	0	0	0	0	0
DMA2	PSR1	329	1555.5	4462	6537	7238	7531	297	1392	3899	5933	6745	6733	0	0	0	0	0	0
DMA2	MSC1	2410	3241	5774	8775.5	11112	11725.5	2649	3531	7006	10747	12550	13879	0	0	0	0	0	0
DMA2	PSR2	413	1557	4211	5974	6241	6038	339	1419	3858	5428	5790.5	5731	0	0	0	0	0	0
DMA2	RIM11	549	1585	4112.5	6023	6547	6710.5	432	1623	4348.5	0	7864.5	7917	0	0	0	0	0	0
TPK2	RAS2	7371.5	6979	8756.5	9805	10718.5	10980	5728	6164	0	9352	11560	11911	6125	6236.5	7978.5	9315	9760	9602
TPK2	SNF1	213	1027	2780	3056	2913.5	2707	174	885	2238.5	2588	2465.5	2252	204.5	762	2912	4405	4745	4340
TPK2	MSN2	124	664	2366.5	3302	3470.5	3370	145	459.5	1722	2214.5	2286.5	2151	293	852.5	2173.5	2519	2422	2297
TPK2	MSN2MSN4	197	487	1194	1314	1243.5	1108	188	593	2530.5	3825.5	3999	4033.5	186	590	1936	2441	2579	2517
TPK2	RIM15	171	1035	3233	4761	4867.5	5249	171	855	2939	3915	4348	4361.5	0	0	0	0	0	0
TPK2	BMH2	1855	3927	8988	12107	12852	13941.5	1581	3297	8304	12678	13675	15131.5	0	0	0	0	0	0
TPK2	SCH9	429	1759	5159	8596.5	9536	9621	388	1683	4941	7414	8117.5	8182	0	0	0	0	0	0
TPK2	EAF7	594	1827	4398	6326	6921.5	7168	552	1720	4139	6117.5	6954.5	7461	0	0	0	0	0	0
TPK2	SOK2	2367	3106	5497	7130.5	8323.5	8741	1436.5	2615	6179.5	9452	11448	11901	659	2076	3249	3265.5	3454	3534
TPK2	GIS1	267	1420.5	2897.5	3306	3286.5	3269.5	251	1624.5	3324	3992	3934	3907	0	0	0	0	0	0
TPK2	YGK3	271	1286	3490.5	4870	4918	5008	187	1052	2941	3607	3660.5	3671	276	1333	3259	4269	4363	4308.5
TPK2	MSN4	218	1126	3162	4296	4663	4789	361	1392	3519	4527.5	4634	4572	0	0	0	0	0	0
TPK2	TPK3	495	1578.5	3850.5	5550	6036	6021	493	1581.5	3934	5782	6294	6257	0	0	0	0	0	0
TPK2	TOR1	1343	2462	5575	7995	9149	9136	953	1258	3510.5	6872.5	10495.5	13133	1923	2414	5678	7991	6674	9224.5
TPK2	WHI2	318	1333	3479	3847	3817	3581	320	1156	3163.5	3741	3780	3460	0	0	0	0	0	0
TPK2	TPK1	497.5	1318	3493	4730.5	4957.5	4660	418	1323	3344	3950	3962	3823	0	0	0	0	0	0
TPK2	TPK2	0	0	0	0	0	0	0	0	0	0	0	0	0	0	0	0	0	0
TPK2	GPA2	2263	3965	7587.5	11202	12968.5	13804	3127.5	4029.5	7163	9951	11189	12026	0	0	0	0	0	0
TPK2	GAL11	465	445	739	741.5	731.5	704	332	437	718	766	762	763	665	1099	1112.5	1126.5	1082	996
TPK2	MSN5	189	1250	3306	4073	4051.5	3963	195	614.5	3816	5593	6195.5	6436	296	1404.5	3905	5131	5052	5104
TPK2	HOG1	227	390	530	564	544	548	236	376	614	581	639	627	0	0	0	0	0	0
TPK2	UMP1	531	887	1771	1980	1972	2058	450	911	2088.5	2339	2387	2270	0	0	0	0	0	0
TPK2	SOV1	419	1333	2954	3559	3432	3432	347	1224	2910	3546.5	3608	3514	0	0	0	0	0	0
TPK2	SSN3	4628	5178.5	8481.5	11863	13076	13349.5	4940	5338.5	8760	12085.5	13415	13639	3521.5	4211	7589	10206	11235.5	11060
TPK2	MCK1	223.5	946	2143.5	2259.5	2085	1897	238	1064	2242	2348.5	2203	2046	0	0	0	0	0	0
TPK2	YAK1	310	1330	3528	4469	4420.5	4341	306	1249	3471	4327	4303	4145	0	0	0	0	0	0
TPK2	PSR1	301	1426	3500	4280	4199.5	3997	250	1336	3213.5	3995	3972	3911	0	0	0	0	0	0
TPK2	MSC1	2154	2868	4869	6544	7389	8064.5	1578	2396.5	5160	7700.5	8629	8618.5	0	0	0	0	0	0
TPK2	PSR2	277	1175	2759.5	3056	2946	2867	235	1193	3009	3498.5	3422	3197	0	0	0	0	0	0
TPK2	RIM11	688.5	1905.5	4452	5127	5352	5242	403	1718	4679	0	6240.5	6192	0	0	0	0	0	0
PDE1	RAS2	396	1491	4580.5	8242.5	10277	10170.5	420.5	1624.5	4939	8614.5	9473	9622	580.5	1921	4465	7584	8225	7178
PDE1	SNF1	157	888	2005	2080	1939	1800	149	847	2050	2206.5	2029	1843	147	698	2225	2572	2462	2276
PDE1	MSN2	132	531.5	1725	2082	1991	1907	145	479	1700.5	2172	2200	2039	324	1016	2961	3809	3797	3777
PDE1	MSN2MSN4	330.5	1030	2546.5	2736.5	2583	2386	236	1020	3395	4882	5091	4751.5	266	1049	3317	4430	4478	4144
PDE1	RIM15	196	768	1839	2018.5	1908.5	1806	213	733	1841	2027	1947	1779	0	0	0	0	0	0
PDE1	BMH2	490	2352	5852	7760.5	8645	8311	459	1884	5314	7930	9097.5	9452	0	0	0	0	0	0
PDE1	SCH9	1927	4974	15209	25145	27432	29095	1896	4827	16077	25730	29666	29555	0	0	0	0	0	0
PDE1	EAF7	184	1116	2498	2614	2474	2184	199	1057	2388	2456	2365	2139	0	0	0	0	0	0
PDE1	SOK2	224	869	1675	1755	1617	1483	214	1137	2267	2353	2269	2076	270	1300	1882.5	1899.5	1741	1612
PDE1	GIS1	189	1059	1832	1857.5	1760	1627	192	1093	1872.5	1889	1723	1574	0	0	0	0	0	0
PDE1	YGK3	256	1222.5	3242	4094	4228	3849	234	1216.5	3188	3843.5	3849	3735	285	1310.5	3445	4209	4150	4491
PDE1	MSN4	171	747	1676	1733	1624	1508	245	859	1998	2076.5	1978	1779.5	0	0	0	0	0	0
PDE1	TPK3	210	984	1996	2077	1951.5	1773.5	237	1032	2030.5	2042	1980	1797.5	163	1095	2208	2213	2018	1900
PDE1	TOR1	837	3775.5	10500	16180.5	17540	18258	888	3192	9259.5	15280	16756.5	17319	1541.5	4187.5	12301	17159	14737	19618.5
PDE1	WHI2	207	1217	3405	3954	3745	3541	193	1118	3137.5	3647.5	3591	3284	0	0	0	0	0	0
PDE1	TPK1	311	848	1938	1994	1970	1765	265	984	2026	2117	1984	1813	0	0	0	0	0	0
PDE1	TPK2	282	1116	2926	3700	3686	3713	229	1391	3755.5	4939	4915	4824	0	0	0	0	0	0
PDE1	GPA2	120	986	2354.5	2556	2373	2233	255	1129	2457	2521.5	2366.5	2144	0	0	0	0	0	0
PDE1	GAL11	387.5	325	309	322.5	305.5	308.5	404.5	344	370	343	285.5	293	0	0	0	0	0	0
PDE1	MSN5	200	1173	2925	2990	2773.5	2556.5	170	443	2801.5	3132	2978	2705	264	1161.5	2680.5	2770	2592	2463
PDE1	HOG1	226	702	1629	1899	1976.5	1923.5	238	743	1704.5	1952	2054.5	2012	0	0	0	0	0	0
PDE1	UMP1	2243	2945.5	5879.5	8995	11425.5	12414	2088	2973.5	5734	8911	11118	12022.5	3060	3799.5	6539	9414	11260.5	12375
PDE1	SOV1	217	826	1565	1587.5	1543	1416	232	693	1199.5	1244	1233	1039	0	0	0	0	0	0
PDE1	SSN3	440	2780	8895	13665.5	14260.5	13610	417	2630	8847	14192	14939	15015	0	0	0	0	0	0
PDE1	MCK1	186	1438.5	3635	4220.5	4033	3929	175	1469	3445.5	3898	3726	3658.5	0	0	0	0	0	0
PDE1	YAK1	220	1465	4558	6929	7424	7290	216	1410	4335	6809	7327	7507.5	0	0	0	0	0	0
PDE1	PSR1	319	1644	4769	7217	7845	8167	324	1620	4563.5	6955	7467.5	7520	0	0	0	0	0	0
PDE1	MSC1	7926.5	8745	12349	15955	19175	19207	7392	8458	12125	16564	17897	19380.5	0	0	0	0	0	0
PDE1	PSR2	189	1032	2242.5	2403	2203	2082	200	998	2180	2300.5	2085	2041	0	0	0	0	0	0
PDE1	RIM11	457	1944	5701.5	9034	10273	10106.5	334	1827	5578	9107	9978.5	10131	0	0	0	0	0	0
EAF7	RAS2	8015	7609.5	8753.5	10234	10506.5	9946	7140.5	7491	8988	10275	10249	10911	8452	0	7371	7025.5	8513	9861
EAF7	SNF1	323	1528	5023.5	8110	9284	9534.5	251	1431	4737	7804	8872.5	8884	232	1177	4523	7961	10418	11665
EAF7	MSN2	139	768	2802	4661	5706	5938	162	645	2688	4494	5639.5	5986	416	1314	3873	5939	7221	7469
EAF7	MSN2MSN4	126	483	1769	2282	2209	2091.5	131	447	1984	2884.5	3085	3058	127	469	1858	2640	2714	2596
EAF7	RIM15	339	1643	5025	8272	9924	10373.5	328	1537	4609.5	7994	9732	10467	0	0	0	0	0	0
EAF7	BMH2	1074	2879.5	6769	10097	11965	12897	1043	2347	6005	9435	11565	12794.5	0	0	0	0	0	0
EAF7	SCH9	797	2462	6761.5	10509	11973	12367	796	2346	6519	10240	11567	12351	0	0	0	0	0	0
EAF7	EAF7	0	0	0	0	0	0	0	0	0	0	0	0	0	0	0	0	0	0
EAF7	SOK2	1766	3762	9433	15018	16965	17667	1408	3953	10730	18523.5	21465	21652	816	4240	10523.5	15543	17166	16325
EAF7	GIS1	634	2237	5229.5	7635	8607	8576.5	657	2455	5733	8416	9510	9804	0	0	0	0	0	0
EAF7	YGK3	1009	2315	5978	9528.5	11317	12296.5	626	2005	5348	8620	10641	11206.5	945	2370	6237	10265	12642.5	13802.5
EAF7	MSN4	297	1318	4090	7454.5	10199.5	11314	657	1741	4887	8306.5	10554	11747.5	0	0	0	0	0	0
EAF7	TPK3	2326	3395	6878	10352	12517	14338	2402	3454	6938	10412	12406	13413	3272	4331	7773	11658	13187.5	14729.5
EAF7	TOR1	898	2349	6057	9407.5	11503	12926	912	2183.5	5694.5	9207	11611	12330	1719.5	2945	6942	10935	10320.5	14089.5
EAF7	WHI2	285	1391	3867	5319	5428	5493	234	1418	4038	5765	6320	5843.5	0	0	0	0	0	0
EAF7	TPK1	1611	2561	5799	9656	11876	13016	1588	2754	6510	10808	13332	14482	0	0	0	0	0	0
EAF7	TPK2	896.5	2083	5270.5	8186	9495.5	10334	402	1724	4899	7775.5	9423	9759.5	0	0	0	0	0	0
EAF7	GPA2	3140	5479.5	9541	14334	17122	18901	5804	6220	9605	13848.5	16577	18363	0	0	0	0	0	0
EAF7	GAL11	417	504.5	878	1053.5	1128	1154	312	490	925.5	1105.5	1229	1272	821	1160	1295	1296	1320	1280.5
EAF7	MSN5	223	1425	4116	5741	6371	5959	207	395	3343	4600.5	4703	4945	284	1294	3418.5	4358.5	4276	4215.5
EAF7	HOG1	258	619	1859	2558	2783	2781	251	693.5	1837	2524	2619	2772	0	0	0	0	0	0
EAF7	UMP1	1694.5	2374	4570	6473	8063.5	8204	1672	2277	4452.5	6238.5	7395	7693	1291	1967.5	3612	4565	5171	5461
EAF7	SOV1	1314	2402	5456.5	8684	11138.5	12725	994	2240.5	5307	8472.5	10607.5	11917	0	0	0	0	0	0
EAF7	SSN3	1577	3662	10404.5	16006.5	18398	19112	1597.5	3613.5	10388.5	16592	19035	19974.5	1584	3500	9052	13900	15461	16609
EAF7	MCK1	231	1612	4413	5781.5	5963	5804	251	1583	4306	5835.5	6105	6209	0	0	0	0	0	0
EAF7	YAK1	317	1544	4849.5	7783	9253	9704.5	305	1535.5	4783	7709	9075	9430	0	0	0	0	0	0
EAF7	PSR1	607	2038	5845.5	9507	11342	12178.5	508	1938	5370	8984	10897	11389	0	0	0	0	0	0
EAF7	MSC1	3394	4397	8274.5	13514.5	16149	18021	3452	4529	8779	13357.5	16800	18042	0	0	0	0	0	0
EAF7	PSR2	520	1907	5178	8262.5	9680	10012.5	499	1956	5186	8305	9847	10200.5	0	0	0	0	0	0
EAF7	RIM11	1075.5	2452	6246	10223	12877	13703	827	2198	5876	10221	12697	14546	0	0	0	0	0	0
ERM6	RAS2	411	1078	3259	4676.5	4906	4358	453	1163	2955.5	3766	3723	3375	1174.5	2219	4405	6436	6373	5767
ERM6	SNF1	211	1214	3740	5417	5415.5	5044	176	1032	3028	4179.5	4461.5	4198	151	907	3357	6012	6869	7317
ERM6	MSN2	112.5	698	2637	3897	4359	4376	138	614	2563	4192	4741	4881	472	1462	3789	5503	6076	5705
ERM6	MSN2MSN4	0	0	0	0	0	0	0	0	0	0	0	0	0	0	0	0	0	0
ERM6	RIM15	210	1168.5	3609.5	5785	6895	6937	258	1123.5	3660	5696	6832	7083	0	0	0	0	0	0
ERM6	BMH2	501.5	2222.5	5242	7659	8720	8919.5	489	1823	4692.5	6939	8541.5	9358	0	0	0	0	0	0
ERM6	SCH9	429	2498	7539	9517.5	9048	8845	428	2560.5	7679	9836.5	10252	9942	0	0	0	0	0	0
ERM6	EAF7	260.5	1456	4058.5	6325.5	6930	6836	245	1339	4032	6206	7038	7137	0	0	0	0	0	0
ERM6	SOK2	395	1024.5	1762	1938	1905	1703.5	383	1239.5	2288	2528.5	2339	2324	512	1811	3868	3464.5	4556	3861
ERM6	GIS1	176	1371	3348	4381	4366	4224.5	172	1509	3245.5	4040.5	4165	4038	452	1120	2690	3873	4203.5	3903
ERM6	YGK3	166	1383	3718	5501.5	5857.5	5769	204	1223	3405	4618.5	4956	4862	254	1517	3942	5580	5961	5828
ERM6	MSN4	2746	3052	4481	6395	7733	8386	3246	3594	5031	7172	8259.5	9157	0	0	0	0	0	0
ERM6	TPK3	1631.5	2674.5	5670	8420.5	10256	10627	1234	2410	5119	7991	9359	9936	2432	3404	6383	9083	9510.5	10522
ERM6	TOR1	1124	3511	9143	13970.5	15624	16100	1163.5	3209	8637	14245	16397	16972.5	1954	3936	10634	15138	13119	18022
ERM6	WHI2	269	1217	3207	3951	4233	4009.5	259	1280	3264	4060.5	4196	4069.5	0	0	0	0	0	0
ERM6	TPK1	610	1632	4567	7188	8480	8601	404	1597	4679	7382	9360	9634	0	0	0	0	0	0
ERM6	TPK2	485	1482	3517	4781	4941	5160	308	1502	3732	4996	5249.5	5277	0	0	0	0	0	0
ERM6	GPA2	737	1647	3637.5	4901	6232	5992.5	630	1583	3393	4022	3864	3611	2558	3541.5	5948.5	8593	10078	10675
ERM6	GAL11	354	442	797	837	855.5	916.5	322	453	697	773	795	766.5	541	875	927	999	949	1019
ERM6	MSN5	210	1548	5093	7064	7707	8247	188	458	4526.5	7310.5	8231	8968	339	1645	4801	7394.5	8029.5	8620
ERM6	HOG1	230	656	1457	1684	1818	1874.5	194.5	660	1417.5	1710.5	1746	1831.5	0	0	0	0	0	0
ERM6	UMP1	0	0	0	0	0	0	0	0	0	0	0	0	0	0	0	0	0	0
ERM6	SOV1	285	1355	3526.5	4778.5	5132	5165.5	257	1333	3382	4777	4949	4882	0	0	0	0	0	0
ERM6	SSN3	413	1354	2369.5	2677	2349.5	2178	447	1376	2659.5	2878	3029	2831	568	1269	2300.5	2285	2182	2186
ERM6	MCK1	257	1428	3394	3817	3717	3755	252	1321	3208	3783.5	3661	3558	0	0	0	0	0	0
ERM6	YAK1	265	1416	4137.5	6314	7010.5	6851	344	1501	4330	6608	7142	7142	0	0	0	0	0	0
ERM6	PSR1	360	1648	4504.5	6903	7680	7809.5	338	1454	4110	6392.5	7188.5	7133	0	0	0	0	0	0
ERM6	MSC1	3397	4552	7631	11984	13518	15080	3821	4805	8590	12989.5	14539	15453	0	0	0	0	0	0
ERM6	PSR2	590	2774	8002	11979.5	12091	11604.5	565	2582	7664	10936	11629	10603	0	0	0	0	0	0
ERM6	RIM11	232	1486.5	4223	6077	6903.5	6644.5	264	1487	3923	5687.5	6372	6370	0	0	0	0	0	0
UBP3	RAS2	5843.5	6013.5	7905	11970	14426	13737	5027	4677	7499.5	11015	12935.5	12740	5048	4709	7433	11366.5	12158	12704
UBP3	SNF1	497.5	1120	3286	5194	5623	5874	384	1067	2801	4671	4709	4634	342	808	2964	5438.5	7229	7824
UBP3	MSN2	230	579	1846.5	2977	3269	0	334	477	1795	3062	3875	3919	620	886	2662	4094.5	4869.5	5161
UBP3	MSN2MSN4	607	1936	5309	7729	8370	8639	676	2233	6635	12789.5	17555	14995	764	2231	7280.5	13526.5	16828	17390
UBP3	RIM15	376.5	1015	0	5345	6512	6793	393.5	905	3032	4832	6137	5981	454	826	2723	4694.5	5423	5002
UBP3	BMH2	643	1872	4840	7651	8907	8846	597	1455.5	4002	6811	7961.5	8553	0	0	0	0	0	0
UBP3	SCH9	1757	3411.5	8964.5	14520.5	16971	17949.5	1441	3080	7598	12302	14913.5	15899.5	0	0	0	0	0	0
UBP3	EAF7	1620	3459	8540	13248	15072	14898.5	1396	3187	8072	12821	14895	15843	0	0	0	0	0	0
UBP3	SOK2	1517	2453	5163	7819.5	8768.5	9432.5	1428	2745	6365.5	10199	11470	11716.5	939	2835.5	5699.5	7396	8168.5	8553.5
UBP3	GIS1	412	1366	3140	4640.5	4899	4389	456	1420	3704	5184.5	6100.5	4632	645	1115.5	3584	6338	8078.5	8593.5
UBP3	YGK3	708.5	1567	4655	7950	9956	9858	608	1509	4415.5	7474.5	8853	9525	852	2063	5813	10763	12564	13248
UBP3	MSN4	669	1207	3735	6774.5	8607	9127	793	1390	4114	7020	8378.5	8880	0	0	0	0	0	0
UBP3	TPK3	1153.5	1731	4624	8228	11304	12328	1145	1843.5	4837	8797	11497	12909	1292	2185	5436	9280	11141	12036.5
UBP3	TOR1	561	2471	7105	10010	10336	9911	1294.5	3149	9083	12975	11330	13345	0	0	0	0	0	0
UBP3	WHI2	562.5	1227.5	3367	4358.5	4859.5	4581.5	0	0	0	0	0	0	0	0	0	0	0	0
UBP3	TPK1	795.5	1373	4038	6820	8754.5	9383.5	773	1454	4386.5	8089	10839.5	10745	0	0	0	0	0	0
UBP3	TPK2	702	1322	3327.5	5421	6028	6367	531.5	1148	2994.5	4344	4292.5	4542.5	0	0	0	0	0	0
UBP3	GPA2	2143.5	3269	7463	13349	18426.5	20209	3788	4137	8056	13322	18034.5	19775	0	0	0	0	0	0
UBP3	GAL11	0	0	0	0	0	0	0	0	0	0	0	0	0	0	0	0	0	0
UBP3	MSN5	559	1321	4270.5	7423.5	8814	9107	418	364	3764	7348.5	10022	10991	547	1231	4018	7396.5	9152.5	9764
UBP3	HOG1	1348	3051	8210	12042.5	13153	13433.5	1368	3277	8318	12060	13222.5	13488	0	0	0	0	0	0
UBP3	UMP1	0	0	0	0	0	0	0	0	0	0	0	0	0	0	0	0	0	0
UBP3	SOV1	1041	2772	7980.5	14459.5	16522	15896.5	919	2563	7835	12634	13308	11779.5	0	0	0	0	0	0
UBP3	SSN3	1431	3465	9833	15020	17043	17250	1279	3392	9126	13624	14398	15079	1481	3140	8056.5	0	13427.5	13878
UBP3	MCK1	0	0	0	0	0	0	0	0	0	0	0	0	0	0	0	0	0	0
UBP3	YAK1	482	1183	3449	5715	6451.5	6951.5	423	1170	3735	5800	6987	6641	0	0	0	0	0	0
UBP3	PSR1	503	1323	3922.5	6126	7326.5	7524	626	1338	3832	6459	8171	8166	0	0	0	0	0	0
UBP3	MSC1	741	1740	3960	5391	6072	6026	563	1877.5	4566	6855.5	7219	7598.5	0	0	0	0	0	0
UBP3	PSR2	468.5	1706	4436	6225.5	6348	6118	443	1657	4337	6282	6390	6208	412	1490	4253.5	6425	6716	6746
UBP3	RIM11	1112	1859	4525	7172	8585.5	8640	1044.5	2119	5441	8592	9740.5	9840	0	0	0	0	0	0
SKN7	RAS2	5248	4949	7097	9094	9714	9894	4281.5	4529	6298	8427	9985	10032	4929	4560.5	6873	9466	10242	10066
SKN7	SNF1	237	1040	2957.5	3914	4176	3792	254	949	2668	3832	3764	3530	203.5	846.5	3046	4989.5	5977	5608
SKN7	MSN2	165	748	2642	4159	4924	4973.5	163	602	2368	3627	4220	4289	386	1075	2946	4001	4209.5	4028.5
SKN7	MSN2MSN4	206	540	1587.5	1905	1875.5	1692.5	191	514	2049	2916.5	3030	3021.5	176	501	2005	2975	3134	2963.5
SKN7	RIM15	202	1172	3254	4897	5412	5764	210	1000	2795.5	4177.5	4810	5074	0	0	0	0	0	0
SKN7	BMH2	1351.5	3536	8481	11235.5	11729.5	13052	1241.5	2933	7476.5	10974.5	13138	13736	0	0	0	0	0	0
SKN7	SCH9	275	1241	3894	7473	9367	9891	259	1132	3733	6425	8469	9064	0	0	0	0	0	0
SKN7	EAF7	566	1715	4338	6743	7447	7845	578.5	1679.5	4480	7226	8511.5	8636	0	0	0	0	0	0
SKN7	SOK2	3456	4048	7027	9714.5	11388	11863.5	3140.5	4327	7661.5	10733.5	12322	12196	2133	3983	7473	10082	11801	11880.5
SKN7	GIS1	333	1594	3702	5068	5300	5152	299	1646	3799.5	4748	5039	5056	0	0	0	0	0	0
SKN7	YGK3	312	1399	3781.5	5493	6025	6126	270	1181.5	2993	4027	4433	4518	414	1604	4395	6629	7227.5	7116
SKN7	MSN4	268	1309.5	3895	6336	7260	7472	540	1645	4229	6210.5	6997	7039	0	0	0	0	0	0
SKN7	TPK3	1353	2244.5	5028.5	7839.5	8963	9670	1400	2406	5176	7618	8882	9121.5	2025	3024	5546.5	7695	8371	8415
SKN7	TOR1	607	983	2514	3562	3800	3893	216	769	2214	3236	3480	3613	439	1012	2340	3087	2852.5	3787
SKN7	WHI2	326	1053	2349	2697	2611.5	2644	344.5	1153	2768	3361	3333	3239	0	0	0	0	0	0
SKN7	TPK1	507	1451	3875	6010	6688	6889	455	1567	4013	6273	7174.5	7075.5	0	0	0	0	0	0
SKN7	TPK2	404	1303	2909	3800	3806	3967.5	261	1210	2976	3653	3764	3690	0	0	0	0	0	0
SKN7	GPA2	686	1867.5	4791	7306	8356.5	8213	979	1947	5009	7334	8281.5	8346.5	0	0	0	0	0	0
SKN7	GAL11	460	525	748.5	813.5	747.5	764	365	448	707	706	737	708	815	1183	1151.5	1055.5	1052.5	976
SKN7	MSN5	201	1447	4004.5	5535.5	5796	5854	184	290.5	3955.5	6099	6767	7043	295	1408	4135	6156	6582	7300.5
SKN7	HOG1	278	575	1072	1238	1331	1324.5	245	577	1193.5	1400	1373	1391	0	0	0	0	0	0
SKN7	UMP1	401	868	1428	1669.5	0	1940.5	475	1042	2068	2447	2488	2640	0	0	0	0	0	0
SKN7	SOV1	1488	3034	6845	9611	10829.5	11648.5	1311	3122	7375	10542	11762.5	12095.5	0	0	0	0	0	0
SKN7	SSN3	6786	6919	9796	11770	12225.5	12632.5	6903	7661	9944.5	12578.5	13761	13818	5856	7077.5	9661	12352.5	13011	13192
SKN7	MCK1	290	1134.5	2471	2727	2665.5	2597.5	228	1151	2421	2690.5	2595.5	2568.5	0	0	0	0	0	0
SKN7	YAK1	1010	3096	8499	11834	12690	12417	1045	3233.5	8337	11502.5	11865.5	11378	0	0	0	0	0	0
SKN7	PSR1	280	1477	3783	5318.5	5745	5681	309	1365.5	3241	4570.5	4909.5	4970	0	0	0	0	0	0
SKN7	MSC1	2552	3214.5	5840.5	8515	10031	10205	2803	3664	6667	10018	11305.5	11796.5	0	0	0	0	0	0
SKN7	PSR2	340	1407	3610	4976	5120.5	4933	310	1373	3214	4346	4577	4489	0	0	0	0	0	0
SKN7	RIM11	434	1606	3427	5564	6115	6095	379	1591	0	0	6913	6588	0	0	0	0	0	0
WHI2	RAS2	5693.5	5449	6796	7931	8555	8488	5512	5538	7632.5	9076	9552	9348	0	0	0	0	0	0
WHI2	SNF1	238	1155.5	2980	3561	3512	3283.5	209	931	2500	2808	2709	2587	0	0	0	0	0	0
WHI2	MSN2	143	589	1948	2439.5	2354	2247	148	508	2165	3034	3064	2955	391	1084	2669	3089	3055	2911
WHI2	MSN2MSN4	156	513	1850	2404.5	2326	2170	158	496	1836	2307	2236	2069	0	0	0	0	0	0
WHI2	RIM15	169	1064	3116	4004	4340	3978	171	997	2789	3710	4128	4005.5	0	0	0	0	0	0
WHI2	BMH2	205	1574	3609.5	4664	4835	4725	153	1274	2940.5	4002	4431	4612	0	0	0	0	0	0
WHI2	SCH9	656	2874	9043.5	15845	16471	16319.5	724	2494	8871	14260	14530	13695	0	0	0	0	0	0
WHI2	EAF7	167.5	1328	3095	4167	4273	4240	194	1356	3369	4310	4404	4361	0	0	0	0	0	0
WHI2	SOK2	858.5	2084	4895	7144	8360	8620.5	664	2226	5100	7426	8418	8463.5	519	2582	5524	7609	8407	8976
WHI2	GIS1	205	1286	2524.5	3102	3225	3197	224	1515	3115	3860	3883	3768.5	0	0	0	0	0	0
WHI2	YGK3	149	1282	3196	4305	4382.5	4337.5	174	1140	2775.5	3333	3275	3123	233	1382.5	3686	4755	4881	4761.5
WHI2	MSN4	186	1272	3370	4659	5023	4952	312	1313	3580.5	4708	4799	4595	0	0	0	0	0	0
WHI2	TPK3	445.5	1585	3633	5228	5979	6297	486	1590	3861	5270	5916	6115.5	506	1818.5	3790	4970	5338	5535.5
WHI2	TOR1	270	1456	3220	4080	4219	4201.5	184	1262	3216	4363	4438	4363	266.5	1316	3012	3659	3018	3673
WHI2	WHI2	0	0	0	0	0	0	0	0	0	0	0	0	0	0	0	0	0	0
WHI2	TPK1	372	1349	3301	4556	5012	5080	309	1472	3671	5373	5912	5850	0	0	0	0	0	0
WHI2	TPK2	282	1145.5	2485	2736	2575	2456.5	211	1135	2468.5	2555	2444	2306	0	0	0	0	0	0
WHI2	GPA2	362	1726	4166	5962	6896.5	6987.5	570.5	1859	4415	6082	7083	7324	0	0	0	0	0	0
WHI2	GAL11	0	0	0	0	0	0	0	0	0	0	0	0	0	0	0	0	0	0
WHI2	MSN5	202	1466	3738	4848.5	5364.5	5501	202	0	3733.5	5465	6317.5	6999	295	1472	4144	5547	5670	5946
WHI2	HOG1	187	375.5	903	1121	1136	1123	179	389	891	1040.5	1082	1038	0	0	0	0	0	0
WHI2	UMP1	753	1434.5	3307.5	4484	5152	5141	758	1455	2550	3103	3345	3719	0	0	0	0	0	0
WHI2	SOV1	447	2245	6002	7329	7149	6868	419	2287	5869	7075	6943	6970	0	0	0	0	0	0
WHI2	SSN3	1032	3212	7444	8631	8946.5	8719.5	963.5	3071.5	7216	8783	9381	8275.5	601	2538.5	6101	7402	7077.5	6664
WHI2	MCK1	266	1402	2796.5	2923.5	2782.5	2564	204	1160	2607	2701	2642	2313	0	0	0	0	0	0
WHI2	YAK1	263	1283	3106	3627	3749	3642	296	1273	3143.5	3888	3821.5	3608	0	0	0	0	0	0
WHI2	PSR1	212	1311	3343	4421	4503	4553	221	1351.5	3453	4525	4603	4345.5	0	0	0	0	0	0
WHI2	MSC1	1698	2844	5639	8165	9433	9919	0	0	0	0	0	0	0	0	0	0	0	0
WHI2	PSR2	204	1361	3248	3823	3676	3474	174	1337	3001	3472	3398	3330	269.5	1347	2889	3469	3474	3369
WHI2	RIM11	224.5	1344	3257	4232	4456	4436	200	1396	2180.5	4743	5029	4931	0	0	0	0	0	0
RCK2	RAS2	4442	4640	7468	11415	13530	14836	4071	4523	7328	11067	13732.5	14931	3949	3914	6150	9991	13331	14596
RCK2	SNF1	129	916	2896	4273	4477	4261	127	945	2681.5	3933	4152	3918	129	860	3216	5918.5	7206	7416
RCK2	MSN2	148	755.5	3025	5353	6461.5	6303.5	137	702	2900	5396	6798	6915.5	286	1290	4073.5	6176.5	6873.5	6623
RCK2	MSN2MSN4	128	523	2029	2729	2513	2425.5	105	570.5	2586.5	3933	4259.5	4130	103	519.5	2458	3680	3808	3666
RCK2	RIM15	154	1202	4280	7784	9436.5	9310.5	182	1133	3765	6703	8824	8771.5	0	0	0	0	0	0
RCK2	BMH2	246	2121	5597	7654.5	7622	7749	253	1623	4726	6848	7218	7316	0	0	0	0	0	0
RCK2	SCH9	760	3756	12078	16679	17042	16185.5	764.5	3934	11903	18557.5	19739	19231	0	0	0	0	0	0
RCK2	EAF7	756	2394.5	6693.5	10960.5	13021	13253	760	2249	6243	10822.5	13156	14168	0	0	0	0	0	0
RCK2	SOK2	1696	2899	6589	10295	12852	13854	1097	2602	6767.5	10841	13549	14768.5	528	2460	5604	8331	9968	9923
RCK2	GIS1	274	1975	5586	8565	9242	9034	285	2069	5497	8278	8788	8760	0	0	0	0	0	0
RCK2	YGK3	390	1823	5282.5	8638	10280	9937	250	1517	4609	7721.5	9201	9299	330	1878.5	5940	10070.5	12167	12310
RCK2	MSN4	241	1646	5573	9410	11525	11979	456.5	1823.5	5655.5	9789	11695	12430.5	0	0	0	0	0	0
RCK2	TPK3	1098	2470	6156	9505	11186	12037.5	1055	2480	6247	9534	11412.5	11901	1781	3363.5	7535.5	10976.5	12090	12307
RCK2	TOR1	398	1951.5	5539	8930	10282	10564	370	1692	5039.5	8473	9673	9841	802	2117.5	6226	9120	7384	11315
RCK2	WHI2	165	1392	4295	6220	6335	6059	172	1304	3841.5	5828	5935.5	5816.5	0	0	0	0	0	0
RCK2	TPK1	891	2255	5828	9913	12025	12524.5	785	2201	5935	9845	11924	12460.5	0	0	0	0	0	0
RCK2	TPK2	317	1315	3805	5824.5	6425	6549	212	1253	3660.5	5684.5	6059	6120	0	0	0	0	0	0
RCK2	GPA2	2258	4325	8833	13787	16798.5	18888	4477	5488	9558.5	14463	17071.5	18786.5	0	0	0	0	0	0
RCK2	GAL11	0	0	0	0	0	0	0	0	0	0	0	0	0	0	0	0	0	0
RCK2	MSN5	173	1726	5815.5	9186.5	9802	9943	134	0	5562.5	9251	10656	10896	229	1803	5898	9547	9272	10379
RCK2	HOG1	193	741.5	1664	1942	2016	1984	186.5	742.5	1654.5	1882	1948	1927	0	0	0	0	0	0
RCK2	UMP1	586	1305	3008	4514	5426.5	5783	532	1464	3480.5	4863	5618	5647.5	666	1449	2848	3655	4238	4299
RCK2	SOV1	266	1282	3485.5	5289.5	6330	6577	263	1220.5	3634	5348	6438	6701	0	0	0	0	0	0
RCK2	SSN3	504	1266.5	3177.5	4623	5100	4898	485	1245	2983	3912	4012.5	4406	392	1118.5	2548	3250	3424	3276.5
RCK2	MCK1	190	1224	3354	3974.5	3807	3684	212	1231	3238	3836	3683	3519.5	0	0	0	0	0	0
RCK2	YAK1	220	1489	4851	7961	9183	8881	231	1543	4895	7971	8996	8855	0	0	0	0	0	0
RCK2	PSR1	268	1803	5544	9399	10724	11149	298	1793	5374	9004	10846	10775	0	0	0	0	0	0
RCK2	MSC1	2764.5	3756	7666	12437	14704	15408	2557	3793	8245	13550	15797	16955	0	0	0	0	0	0
RCK2	PSR2	236	1467.5	4580	7450	8320	8047	258	1563	4740	7597	8215.5	8125.5	0	0	0	0	0	0
RCK2	RIM11	413	1988.5	6006	9980	12163	12479	323	1947	5877	10088.5	12270.5	12270	0	0	0	0	0	0
MED7	RAS2	7183	7343.5	9774	12691	13185.5	13738	6847	6928.5	9202.5	10984	12305	12511	9083	8937	11463	13976	14528	14869
MED7	SNF1	252	1431	4463.5	7132.5	8008	7627.5	204	1289	3991	6438	7084.5	6777	218	1019	3871	7160	10567	11457
MED7	MSN2	151	839	3081	5165	5908.5	5880.5	155.5	713	2976	4969	6002.5	6124.5	323	1378	3921	5804	6458	6107
MED7	MSN2MSN4	153	728	2273	2781	2694	2595	120	554	2302	3210	3252	3270	133	546	2360	3117	3156.5	2913.5
MED7	RIM15	141	1072	3204	4348	4670.5	4565	141	1063	3027	3852	4148	3922	0	0	0	0	0	0
MED7	BMH2	528	2561	5954	8658.5	9598	9782.5	552	2077	5335	8039	9884	10607	0	0	0	0	0	0
MED7	SCH9	1874	5312.5	14922	23348	26163	26124	1995	5154.5	14875	25373	29300.5	29659.5	0	0	0	0	0	0
MED7	EAF7	1257.5	2689	6338.5	9844.5	11331	12252	1115.5	2491	5995	9717	11616.5	12789	0	0	0	0	0	0
MED7	SOK2	322	1891	4677	6661	6931	6813	280	1958	5027	7154.5	7552.5	7274	330	2180	3884	4907.5	4764	4793
MED7	GIS1	229	1770	3957	4920	4908	4811	261	1932	4192	5133	5156.5	5009	0	0	0	0	0	0
MED7	YGK3	964	4474	14057.5	21001	22474	23417.5	804	4034	12649	18902	19312	19355	839	4213	12518.5	18495.5	19810	18412
MED7	MSN4	276	1551.5	4511	7374	8813	9423.5	507	1864	4948	7831.5	9236	9250	0	0	0	0	0	0
MED7	TPK3	487	1928	4615	6672	7420	7612	475	1915	4450	6659	7569	7535	885	2405	5257	7202.5	7498	7714
MED7	TOR1	1011	2355	5716.5	8857.5	10825.5	11289	921.5	2127	5193	8283	10131	11131	1797	2841	6640	9917	8991	13263
MED7	WHI2	235	1642	4328	5673	5727	5371.5	217	1514	4082.5	5442	5548	5257	0	0	0	0	0	0
MED7	TPK1	303	1558	4043.5	5478.5	5932	5930	301	1639	4194	6175	6853	6618	0	0	0	0	0	0
MED7	TPK2	427	1697	4222.5	5771.5	6303.5	6324	273	1552	3987	5546	5857.5	5848	0	0	0	0	0	0
MED7	GPA2	387	1936	4698	6867	7683	7754	588	2099	5101	7271	8309	8457.5	0	0	0	0	0	0
MED7	GAL11	0	0	0	0	0	0	0	0	0	0	0	0	0	0	0	0	0	0
MED7	MSN5	237	1876	5623.5	8031	8857	9320	168	0	5201.5	8053	9429.5	9997	317.5	1884.5	5446	8396.5	8967	9634
MED7	HOG1	230	654	1689.5	2320	2402	2527.5	237	699	1619.5	2108.5	2190	2259.5	0	0	0	0	0	0
MED7	UMP1	514	1383	2970	3729	4162	4390.5	431	1391	2896.5	3621	4072	4346.5	548	1469	2865	3425	3841.5	4111
MED7	SOV1	544	1445.5	3660.5	5800	7591	8480	479.5	1415	3651	5832	7392.5	7674	0	0	0	0	0	0
MED7	SSN3	3764	4958.5	8690	13062.5	15289	15640	3707	4655.5	7849.5	11190	13710	14655	0	0	0	0	0	0
MED7	MCK1	249	1557	3811	4359	4140	3990	255	1465	3496	4008.5	3917	3695	0	0	0	0	0	0
MED7	YAK1	247	1328	3871	5709	6251	6235	231	1378	3949	5350	5661	5362.5	0	0	0	0	0	0
MED7	PSR1	243	1349	3711.5	5762	6972	6881	262	1477	3779	5275.5	5877.5	5881	384	1303	3383	4672.5	5436	5589.5
MED7	MSC1	2473	3627	7104	11040	13001.5	14147	2250	3452.5	7519	11923	14548	15859	0	0	0	0	0	0
MED7	PSR2	281.5	1652	4403.5	6607	7087	7095.5	306	1675	4337	6481	7147	6902	0	0	0	0	0	0
MED7	RIM11	436	1904	5032	8050	9242	9736	358	1834.5	4998	8100	9413	9375	0	0	0	0	0	0
PDE2	RAS2	235	748	2327	2864.5	2885	2418	319	666.5	1732.5	1958	1966	1816	0	0	0	0	0	0
PDE2	SNF1	183	632	1663	1809	1637	1560	190	649	1630	1648	1637	1474	152	575	1830	2572	2481	2448
PDE2	MSN2	144	353	1224	1552	1521.5	1383	181	365	1090	1509	1433	1363.5	319	574	1492	1621	1516	1344
PDE2	MSN2MSN4	167	346	651	706	676	562	151.5	292	1060	1421.5	1347	1207	149	326	1056	1241	1088	1043
PDE2	RIM15	203	638	1777	2034.5	1882	1739	190	625	1728	2048	1956	1840	0	0	0	0	0	0
PDE2	BMH2	151	947	1848.5	1858	1685	1624	163.5	783	1737	1859	1677	1532	0	0	0	0	0	0
PDE2	SCH9	361	1698	4417	6718	7305	7497	368	1634	4452	6912	7796	7521	0	0	0	0	0	0
PDE2	EAF7	228	929	2425	2603	2410.5	2269	223	816	2175	2462	2270.5	2124	0	0	0	0	0	0
PDE2	SOK2	198	805	1656.5	1742	1681	1550	226	1074	2426	2644	2450	2318	304	1012	1524.5	1594	1491	1315
PDE2	GIS1	192	804	1588	1639	1545.5	1432	178	920.5	1818	1789	1719.5	1567.5	0	0	0	0	0	0
PDE2	YGK3	188	733	1905	2000	1870	1723	201	652	1538	1686	1547	1426	249	814	1816	1990	1812	1632
PDE2	MSN4	219	783	1992	2212	2141	2121	256	832	2030.5	2257.5	2126	2002	0	0	0	0	0	0
PDE2	TPK3	255	1207	3112	3620	3462	3249	219	1202.5	3267	3924	3745	3453	165	1238	3395	3938	3832	3589
PDE2	TOR1	161	978	2193.5	2373	2182	2006.5	173	853	2201	2359	2212	2039.5	277	913.5	2199	2290	1634	1997
PDE2	WHI2	237	650	1657	1819.5	1674	1583	212	570	910.5	991	904	845	0	0	0	0	0	0
PDE2	TPK1	231.5	781	1999	2223	2081.5	1981	270	807	1971	2158	2084	1848	0	0	0	0	0	0
PDE2	TPK2	269	741	1774.5	1843	1726.5	1547	269	708	1504	1568	1410.5	1318.5	0	0	0	0	0	0
PDE2	GPA2	156	915	2659	3011.5	2884.5	2676	237	1165	3056	3615.5	3342	3100	0	0	0	0	0	0
PDE2	GAL11	0	0	0	0	0	0	0	0	0	0	0	0	0	0	0	0	0	0
PDE2	MSN5	192	1051	3004	3248	3184	2795.5	140	0	3275.5	3905	3828	3574.5	242	1158	3200	3617	3427	2816.5
PDE2	HOG1	224	265	297	258	296.5	330	221	253	282	293	334.5	312	0	0	0	0	0	0
PDE2	UMP1	378	979	2243	2483	2471	2459	317	1027.5	2201.5	2447	2331	2313	346	963	2240	2432	2512	2370
PDE2	SOV1	242	762.5	1896	2070.5	1933	1785	227	798	1768	1915	1799	1643	0	0	0	0	0	0
PDE2	SSN3	356	0	2199	2505	2345	2351	366	1006	2267.5	2478	2492.5	2405	334	868	1957	2161.5	2080	1930
PDE2	MCK1	276	635	1205	1246	1139.5	1062	270	641.5	1216.5	1289	1165	1053	0	0	0	0	0	0
PDE2	YAK1	267	739	1832.5	1985	1835	1602	221	761	2093	2401	2273	2017	0	0	0	0	0	0
PDE2	PSR1	233	880	2173	2366	2160	2077	240	829	1979	2133	2042	1853.5	388	686	1672.5	1983	1806	1629
PDE2	MSC1	219	1527	3590	4233	3963	3981	220	1474	3352	3757.5	3495	3300	0	0	0	0	0	0
PDE2	PSR2	206	714	1606	1664	1589	1404	221	684	1449	1507	1372	1211	224	543	1248	1399	1263	1145.5
PDE2	RIM11	199	788	2021	2215.5	2044	1968	201	869	2073	2311.5	2184.5	2042	0	0	0	0	0	0
MSN4	RAS2	4343	4417	7020.5	9032	9498	9666	4038	2406.5	1397	9030.5	9640.5	9857.5	4403	4481.5	6517	8335	8916	8513
MSN4	SNF1	216	1188	2839	3252	3063.5	2946.5	0	0	0	0	0	0	0	0	0	0	0	0
MSN4	MSN2	159	544	2108	3030	3118	3041	139.5	492	1951	2840	3003	2971	264	890	2583	3180	3319	3127
MSN4	MSN2MSN4	0	0	0	0	0	0	0	0	0	0	0	0	0	0	0	0	0	0
MSN4	RIM15	138	1272	4033	6233	6917	7156	137	1084	3787	5909	7183	7360	0	0	0	0	0	0
MSN4	BMH2	174	1706	3542.5	4274	4481	4538	149	1405	3259	4210	4681	4625	0	0	0	0	0	0
MSN4	SCH9	453	1648	4372.5	7195	8577	8945	456	1641	4332.5	7309	9011	9122	0	0	0	0	0	0
MSN4	EAF7	695	2137.5	5116.5	7972.5	9314	9656	656	2019	5072	8363	10186.5	10676	0	0	0	0	0	0
MSN4	SOK2	1306	2609.5	6021	9088.5	10610.5	10917.5	1109	2643	6319	9780	11834	12613	755.5	3052	6418	9780	11667	12292
MSN4	GIS1	234	1806	4355	6099	6590	6368.5	234.5	1911	4443	5886.5	6254.5	6335	0	0	0	0	0	0
MSN4	YGK3	193	1575	4045.5	5853	6347	6262.5	228	1484	4027	5921	6417.5	6233	285	1664.5	4547.5	7094	7476	7665
MSN4	MSN4	0	0	0	0	0	0	0	0	0	0	0	0	0	0	0	0	0	0
MSN4	TPK3	389	1771.5	4266	5961	6744	7059.5	445	1814	4173.5	5868	6731	6636	784	2194	4949	7009.5	7299	7104
MSN4	TOR1	252	1762	4163.5	5948.5	6237	6269	216	1495	4032	5730	6051	6128	363	1716	4367.5	5370.5	4146.5	6012.5
MSN4	WHI2	203	1316	3137	3960	4054	3929	0	0	0	0	4654	4481	472	1050	2689	3369.5	3540	3285
MSN4	TPK1	257	1393	3378.5	4508	4500	4480	273	1453	3842	5105	5165	4829	425	1088	2885	3987	4273.5	3770
MSN4	TPK2	376	1550	3698.5	4895	5105	5194	256	1419.5	3657	4839.5	5049	4929	0	0	0	0	0	0
MSN4	GPA2	265	1757	4491	6404	7050.5	6906.5	487	1937	4689	6492	7349	7604.5	0	0	0	0	0	0
MSN4	GAL11	329.5	420	733	861	852.5	865	294.5	435.5	691.5	749	745	681	654.5	944	1003	863	965	905.5
MSN4	MSN5	163	1466	4248.5	6047.5	6301	6453	142	0	3248	4732.5	4879	4775	242	1249.5	3329	4247	4187	4591
MSN4	HOG1	221	551	1244	1408	1558	1562	201	609	1466.5	1783	1772	1775	0	0	0	0	0	0
MSN4	UMP1	1072	1847	3992	6077	7530	8431	961	1887	4179.5	6444.5	8181	8787.5	938	1859	3769	5226.5	6321.5	6629.5
MSN4	SOV1	334	1566	3899	5621.5	6153	6111	340	1549	3709	5373	6115	5908.5	0	0	0	0	0	0
MSN4	SSN3	401.5	1435.5	2655	2767.5	2794.5	2501.5	420	1525	2799	2919	2731.5	2628	459.5	1420.5	2405	2427	2329	1988
MSN4	MCK1	175	1441	3308.5	3690.5	3663	3363	185	1364	3055	3470	3391.5	3188	0	0	0	0	0	0
MSN4	YAK1	222	1435	4187	6489	7321	7067	215	1384	4043	6091	6673	6786.5	0	0	0	0	0	0
MSN4	PSR1	279	1693	4683	7071	7822	7795	261	1654	4504	6947	7755.5	7572	260	1427	3908	5436.5	5872	5615
MSN4	MSC1	5847.5	7024	10194	14416	16714	18054	6214	6900	10463	14369	16595	17676.5	0	0	0	0	0	0
MSN4	PSR2	295	1680	4440.5	6574.5	7024	6708.5	271	1587	3947	5488	5928	5965	0	0	0	0	0	0
MSN4	RIM11	303	1716	4457	6624	7591	7731.5	272	1674	4602	7619	8847	8512.5	0	0	0	0	0	0
GCN5	RAS2	0	0	0	0	0	0	0	0	0	0	0	0	0	0	0	0	0	0
GCN5	SNF1	336	1188	3663	6369	7616	8040	375	1016	3622	6291	7655	7795	228	832	3363	6126	8602.5	8529
GCN5	MSN2	132	253	1224	1666.5	1739	1682	134	227.5	967	1543	1563	1383	425.5	512	1321	1285	1271.5	1343
GCN5	MSN2MSN4	158	237	471	524.5	488	540.5	180	255	790.5	1428	1432	1487.5	0	0	0	0	0	0
GCN5	RIM15	161	485	2067.5	2548	2588	2561.5	141	435	1623.5	1415	2276	2199	0	0	0	0	0	0
GCN5	BMH2	2140	2503.5	4901	7696.5	9497.5	10459.5	1822.5	2322	5077	8053	10000.5	10633	0	0	0	0	0	0
GCN5	SCH9	1040	2948	8365	14074	16450	16113	1134	2938	8628.5	14605.5	16390.5	16096	0	0	0	0	0	0
GCN5	EAF7	385	700	1427.5	1739	1331	1494	348.5	704	1818	1586	2397	1983	0	0	0	0	0	0
GCN5	SOK2	221	697	2021.5	2158	2149	2259	180	1000	2606	2972	2885	2935	254.5	1277	2338.5	2548	2363.5	2285
GCN5	GIS1	159	677.5	1588	1729	1900	1852	170	748	1776	2040	1794	1915	0	0	0	0	0	0
GCN5	YGK3	152	619	2292.5	2611	2570.5	2475	158	606	2090	2470.5	2338	2249	240	742	2224.5	2517	2496	2290.5
GCN5	MSN4	551	1037.5	3082	5675.5	7109	7385.5	547	1166.5	3448	6013	7563	7138	0	0	0	0	0	0
GCN5	TPK3	1293	3416.5	8869	13850	16333	17117	1096	3209.5	8284	12764	15073	14642.5	1537	3687	9373	13566	14376	13578
GCN5	TOR1	203	663	1614	1775.5	1611	1643	182	556	1448	1640	1544	1527	325	646	1496.5	1596	1129	1421.5
GCN5	WHI2	309	721	2324.5	3008	2808	2695.5	0	0	0	0	0	0	0	0	0	0	0	0
GCN5	TPK1	349.5	760	2279.5	2626	2672	2467	247	871	2450	2803	2759	2636	434.5	478.5	431.5	475	510	484
GCN5	TPK2	267	711	2222.5	2497.5	2326	2191	240	718	2245	2505	2408.5	2302	0	0	0	0	0	0
GCN5	GPA2	178	781.5	2405.5	2817	2680	2569	312	845	2715	3108.5	2991	2936	0	0	0	0	0	0
GCN5	GAL11	0	0	0	0	0	0	0	0	0	0	0	0	0	0	0	0	0	0
GCN5	MSN5	202	531	1961	2314.5	2212	2165	211	0	1894.5	2224.5	2466.5	2308	293	608	1828	2146.5	2075.5	2262
GCN5	HOG1	261	258	291	311	360	360	223	261.5	305	362.5	268.5	297	0	0	0	0	0	0
GCN5	UMP1	1318.5	1315	2918	4273	5487	6020	0	0	0	0	0	0	0	0	0	0	0	0
GCN5	SOV1	1425	2470	5134	8246.5	9002	9249	1082	2383.5	5154.5	7162.5	7953	8130.5	0	0	0	0	0	0
GCN5	SSN3	515.5	851.5	1369	1420	1495	1439	476	955	1416	1528	1483	1529.5	0	0	0	0	0	0
GCN5	MCK1	240	556	1485	1570.5	1596	1476	157	368	877	1013	957	944	196	426	1185.5	1201	1063	1084
GCN5	YAK1	231	761	2415	2770	2730	2581	228	862	2622	3016	3077	2932.5	0	0	0	0	0	0
GCN5	PSR1	276	815	2126	2394.5	2300.5	2364	277	793	2224	2546	2403	2321	0	0	0	0	0	0
GCN5	MSC1	2239	4182.5	9482	13941	14831	15774	2004	4221	10464.5	15215	16834	17237.5	0	0	0	0	0	0
GCN5	PSR2	461	1449	3850	4465	4770	4432	429	1850	4381	5687	6089	5810.5	672	2423	5965	7877	8013	7844
GCN5	RIM11	248	761	1837.5	2007	1980	1855	243	784	2123	2290	2272	2008	0	0	0	0	0	0
MSN2	RAS2	669	1182	2880.5	4392	5149.5	5112	627	1094	2989.5	4791	5537	5631	749	1212	8138	8388.5	5456.5	5379
MSN2	SNF1	194	811	2300	2735	2697	2497	169.5	765	2169	2700	2669	2507	110	0	0	3234.5	3853.5	3391
MSN2	MSN2	0	0	0	0	0	0	0	0	0	0	0	0	0	0	0	0	0	0
MSN2	MSN2MSN4	0	0	0	0	0	0	0	0	0	0	0	0	0	0	0	0	0	0
MSN2	RIM15	138.5	688	2111	2675	2673	2655	122	612	1953	2676	2671	2747.5	0	0	0	0	0	0
MSN2	BMH2	203	1395	3367	4158.5	4380.5	4349	182	1079	2810	3793	4105.5	4138	0	0	0	0	0	0
MSN2	SCH9	663	3382.5	10477.5	16038	17380.5	16293	737.5	3270	9630	14879	14956	14405	0	0	0	0	0	0
MSN2	EAF7	211	1027	2855	3915	4377.5	4446	212	1059	3181	4803	5603	5840	457	1469	3271.5	5272	5916	4702
MSN2	SOK2	908	2803.5	6792	10796	12282	12943	644.5	2996.5	6365	8860.5	9537	9143	0	0	0	0	0	0
MSN2	GIS1	168	961.5	2418.5	2852	2884	2700.5	162	1065	2252	2558	2524.5	2463	335	767	1722	2272	2582.5	2300.5
MSN2	YGK3	143	975	2882	3946.5	4096	3911	164	747	1891.5	2318	2387	2287	200	949.5	2452.5	2966.5	3067.5	2930
MSN2	MSN4	185	608	1948	2470	2556	2544	200	759	2300	2985	3029	2826	0	0	0	0	0	0
MSN2	TPK3	365	1322	3608	5442.5	6262.5	6140	369	1322	3498	5182	5800	6150	385	1474	3709	5251	5381	5169.5
MSN2	TOR1	185	1226	3278	4553	4784	4605	176.5	913	2483	3465	3785	3489	326	1176	3125	4031.5	2932	3802
MSN2	WHI2	252	941	2245	2535	2545	2327	261	808	1981	2212	2220	2166	0	0	0	0	0	0
MSN2	TPK1	329	1020	2862	4015	4218	4005.5	302	1128	3116	4235	4501	4459	382	879	2195.5	3147	3280	2941
MSN2	TPK2	197	911	2270	2589	2457	2342	193	888	2277	2471.5	2354	2240	201	978	2324.5	2607	2424	2313
MSN2	GPA2	452	1745	4325	6683	7547	7768	809	2077	4960.5	7829	9019	9479	460.5	1778	4365	6141	6337	6640
MSN2	GAL11	352	345.5	487	455	475	510.5	313	340	461	461	478	488	639	617.5	769	579	602	586
MSN2	MSN5	172	1052	2947.5	3688	3745	3711	142	0	3070	4244	4452.5	4511	262	1087	3139	4080	4010	4142
MSN2	HOG1	169	285	333	394	388	416	194	280	346	372	352	393	0	0	0	0	0	0
MSN2	UMP1	382	972	2040	2673	3032	3316.5	357.5	978	2066	2774	3310	3257	317	923.5	1905	2168	2218.5	2369.5
MSN2	SOV1	1042	1983	4496	7003	7709	7916	926	2040	4607.5	7111	7870.5	8109	0	0	0	0	0	0
MSN2	SSN3	2580	3492	6612	9295	10184.5	10055	2466	3400	6483	8961.5	9820	9679	2245	3351	6121	8495.5	9186	9058
MSN2	MCK1	225	717	1549	1658	1594.5	1501.5	251	658	1393	1456	1453	1316	174	404	1344	1510	1439	1333
MSN2	YAK1	221	742	2165	2587	2574	2335	235	842	2462	3102.5	3108	2919	152	473	1803	2275	2201	1974.5
MSN2	PSR1	229	1086	2917	3718.5	3808	3602.5	208	958	2481	3004	2956.5	2860.5	0	0	0	0	0	0
MSN2	MSC1	2942	3789	6381	9244	11990	12511.5	2679	3498.5	6357	9112.5	11507	13074.5	0	0	0	0	0	0
MSN2	PSR2	189	989	2726	3339	3349	3098	154	968	2407	2977	2969	2804.5	208	806	2378	2934	2905	2725
MSN2	RIM11	229	1169.5	3275.5	4462	4746	4620	240	688	2184	2787	2800	2685	513	819	2763	4266	4507	4274
SOD2	RAS2	5188	5013.5	6708	7589	8191	8317	4917	5025	6740	9009	9979	9689	4729	4970	3288.5	0	8270	8067.5
SOD2	SNF1	228	1448.5	3997.5	5471	5561	5353	234	1264	3360	5057.5	4939	4845	181	0	3765	5060	2866	8393.5
SOD2	MSN2	187	921	3116.5	4801	5537	5646	188	807	2595.5	3902	4436	4456.5	457	1433	3645	5150	5412	5293.5
SOD2	MSN2MSN4	193	959	2569	3191.5	3149	3155	178	0	3132	4773	1173	5571	0	977	2487	4752	5452	5356
SOD2	RIM15	163	1254.5	3201	4257	4052.5	4123	130	1112	2529	3346	3616	3356	358	932	2429	3076	3324	3057
SOD2	BMH2	206	1796	4010	5053	5380	5251	218	1424	2937	4051	4698	4961	371	1009	2847.5	4117	4592	4368
SOD2	SCH9	1370	5594	15202	23448	24032	23250	1368.5	5190.5	15112.5	20504	21215	20490	0	0	0	0	0	0
SOD2	EAF7	1160	2620	5872	8993	10565	11625	1031.5	2398	5472.5	8242.5	10214	11218	0	0	0	0	0	0
SOD2	SOK2	636.5	2183	4883	6535	7076.5	7621	852	2582	5989.5	9158	9868	10461	488	2700	4918.5	7108	8132	8092.5
SOD2	GIS1	336	1833.5	3916.5	5111	5375	5300	283	1387	4038	6706	8042	8696	725	1668	3742	6299	7197.5	6889
SOD2	YGK3	277	1619	3993	5825	6205	6247	268	1570	3862.5	5378	5792	5859	428	1962.5	4835	7424.5	8447.5	8218
SOD2	MSN4	359	1605	4241	6660	7812.5	8458	642	1955	4556	6620.5	7583	7870	0	0	0	0	0	0
SOD2	TPK3	1627	2905.5	6060	9081	10300.5	11059.5	1298	2557.5	5406	7831	9385.5	10153	2176	2887	5783.5	0	0	0
SOD2	TOR1	275	1687	3811	4711	4814	4713	219	1349	2955	3841.5	3936	4082	335	1617	3465	4063.5	2977	4454.5
SOD2	WHI2	316	1541	3689	4549.5	4728.5	4609	328	1465	3494	4461	4565	4633.5	0	0	0	0	0	0
SOD2	TPK1	369	1472	3507.5	4746	4917.5	4959	344	1577	3641	4884.5	5176.5	5074.5	0	0	0	0	0	0
SOD2	TPK2	0	805	4175	5488.5	5833.5	5538.5	334	1604	3561	4311	4281	4263	256	1098	3530	5197	5228	5130
SOD2	GPA2	396	1970	4576.5	6484	7668	7777	589	2087	4604	6418	7358.5	7685	0	0	0	0	0	0
SOD2	GAL11	436	609.5	932	869.5	899.5	892	338	557	877	880	869.5	945	850	1297	1290	1198	1150	1046
SOD2	MSN5	220	1626	3794	4743	4933	5266.5	204	0	3767.5	5285.5	6106	6637.5	258	1560	3800.5	5365.5	5701	6426.5
SOD2	HOG1	246	726	1310	1516	1548.5	1712	211	673	1337.5	1531.5	1514	1620	0	0	0	0	0	0
SOD2	UMP1	790	1375	2580.5	3423.5	3825.5	3885	625	1280	2346.5	2903.5	3142	3339	721	1427	2262	2595	2693.5	2761
SOD2	SOV1	1137	2323	5042	6995	7806.5	7949	920	2197	4625	6318	6898.5	6764.5	0	0	0	0	0	0
SOD2	SSN3	690	3184.5	8771	12122	12166	12014	669	3207	8419.5	12180	12145	12025	0	0	0	0	0	0
SOD2	MCK1	301	1559	3158	3415	3230.5	3202.5	269	1487	2960	3310	3164	3143.5	0	0	0	0	0	0
SOD2	YAK1	295	1541	4225	6522	6971	6828	268	1004	3196	5196	5950	5913.5	0	0	0	0	0	0
SOD2	PSR1	406	1866.5	4544	6744	7328.5	7850.5	393	1905	4591	6854.5	7656	7703.5	0	0	0	0	0	0
SOD2	MSC1	2386	3415	6301	9426	11374.5	12623.5	2492	3631	7293	10786	12987	13752	0	0	0	0	0	0
SOD2	PSR2	315	1841	4123.5	5648	6081	5731	311	1806	4358	6001	6073	5983	0	0	0	0	0	0
SOD2	RIM11	605	2110.5	5056	7578.5	8794	9019.5	620	2157	4604.5	8343	9537	9488.5	0	0	0	0	0	0
PSR1	RAS2	9037	9063.5	11719.5	13921.5	14202	14122	10864	10933	13507	15478	15339	14717	0	0	0	0	0	0
PSR1	SNF1	195	1356.5	4189.5	5682	5754.5	5685	194	1365	3982	5555.5	5320	5261.5	173	1067	3925	6550	7321	7567
PSR1	MSN2	156	866	2492.5	3205	3314	3206.5	131	828	3132	4789	5120	4918	283	1473	3960	5280	5276	4911.5
PSR1	MSN2MSN4	157	956	2515	2892	2753	2610.5	127	860	2791	3674	3657	3506	155	786	2727	3552	3445	3211
PSR1	RIM15	5082	5516	8010	9520	9586	9531	4944	5665	8015	9661	9915.5	9725	0	0	0	0	0	0
PSR1	BMH2	316	2535	5708	7384	8134.5	8191	287	2069	5210	7543	8244	9081	0	0	0	0	0	0
PSR1	SCH9	1028	4397	12583.5	16906.5	17658	17104	1100	4941	13966	19749	21116.5	19588	0	0	0	0	0	0
PSR1	EAF7	577	2530	6261	9237.5	9746.5	10012	485	2338	5996	9268.5	10464	10603	0	0	0	0	0	0
PSR1	SOK2	737	2412.5	5361.5	7485	8516	8295	628	2510	5825.5	8893	9678	9346	718	3267	6606.5	9223	9657	10334
PSR1	GIS1	207	2096	4627	5580	5738	5737	235	2323	5006	6192	6442	6235	0	0	0	0	0	0
PSR1	YGK3	277	2045	5177	7255	7520	7413	232	1835	4607	6644	6911	6842	269	1996	4897.5	6842	7311	7235
PSR1	MSN4	263	1489	4238	6176	6811.5	6680.5	377	1580.5	4246.5	6142	6359	6435	0	0	0	0	0	0
PSR1	TPK3	227	1177	2136	2180	1992	1879	232	1164	2161	2074	1986	1771.5	188	1240	2072	2106	1855	1694
PSR1	TOR1	320	2238	5535	7937	8438	8566.5	340.5	2004	5150	7482	8000	8008.5	625	2279	6126	8271	6359.5	8628
PSR1	WHI2	0	0	0	0	0	0	0	0	0	0	0	0	0	0	0	0	0	0
PSR1	TPK1	246	947	1920	1969.5	1897.5	1746	259	1203	2365	2396.5	2252.5	2002	0	0	0	0	0	0
PSR1	TPK2	304	1799	4093	5189	5209	4985	206	1697	4050	4980	5037.5	4796	0	0	0	0	0	0
PSR1	GPA2	150	1129	2445	2653	2472.5	2349	196	1396	3055	3123	2960	2735	0	0	0	0	0	0
PSR1	GAL11	0	0	0	0	0	0	0	0	0	0	0	0	0	0	0	0	0	0
PSR1	MSN5	202	2034	5496.5	7087	7327	7375	156	1807	5299	7709	8072	8085	242	2010.5	5569	7591.5	6405	8093
PSR1	HOG1	178	671	1332	1540	1551	1619	173	724	1450	1672	1610	1643	0	0	0	0	0	0
PSR1	UMP1	1282	2400	5404	8482	10563	11376	1265	2475	5392	8658	10632	11385.5	1237.5	2403	5040	7768	9251	10197
PSR1	SOV1	284	1763	4309	5994	6596	6712	264.5	1809	4406	6087	6597	6588	0	0	0	0	0	0
PSR1	SSN3	432	1774	2859	2849	2897	2598	405	1900	3158.5	3306	3014.5	2735.5	341	1765	2835	2865	2592.5	2454.5
PSR1	MCK1	192	1767.5	3711	4012.5	3809	3575	171	1764	3693	3904	3731	3564	0	0	0	0	0	0
PSR1	YAK1	264	1676	4470	6334	6528	6492	232	1699	4645	6669	6841	6546.5	0	0	0	0	0	0
PSR1	PSR1	0	0	0	0	0	0	0	0	0	0	0	0	0	0	0	0	0	0
PSR1	MSC1	4339	5413	9779	13005	14472.5	14794.5	4483.5	5821.5	10039	14060.5	15693	16140	0	0	0	0	0	0
PSR1	PSR2	501	3584	9879	13105.5	12557.5	11953.5	494	3577.5	9826.5	12847.5	12695	12077	0	0	0	0	0	0
PSR1	RIM11	303	2084	5331	7810	8348.5	8195.5	265	2021.5	5344	7688.5	8394	8009.5	0	0	0	0	0	0
HSP104	RAS2	14419	16640	22397	28460.5	31181	29078	0	0	0	28371	29546	30282.5	16371.5	16501	21349	28321	29828	26194
HSP104	SNF1	0	0	0	0	0	0	0	0	0	0	0	0	0	0	0	0	0	0
HSP104	MSN2	555	2887	8395	13779	15866.5	16439	655	2579	7812	13978	17292	17999	1439	4016	10060.5	14810.5	15803	15693
HSP104	MSN2MSN4	582	2237.5	5077	5729	6440	6282	562	2146.5	5557	7740	7871	8468	539	2187	5006	6951	7631	6813.5
HSP104	RIM15	251	1591	4581	6996	8059	8084	211	1472	4384	6704	7811	7742	0	0	0	0	0	0
HSP104	BMH2	227	2219	4781	6172	6502	6213	219	1732	4073	5894	6580	6897	0	0	0	0	0	0
HSP104	SCH9	1521	3227	7528	11676	12767	14104	1543	3286.5	7713	11725	13633	14194	0	0	0	0	0	0
HSP104	EAF7	2294	4419	9118.5	13597.5	14924	15572.5	2125	4077	8607	13437	15020.5	14747	0	0	0	0	0	0
HSP104	SOK2	3268	6250	14711	21375	21541	20552	2676	6165	16111	22974	24393	23199	1628.5	6945.5	15469	18802	18421	18052
HSP104	GIS1	2772	5643	11230	15635.5	16408	16164	2444	5472	11131.5	15625	16493	15881.5	0	0	0	0	0	0
HSP104	YGK3	418	2105	6861	11433	12975.5	13095	411	1987	5957	8987	10070	9804.5	459	2251	6788	10677	11588	11262
HSP104	MSN4	350.5	1847	5236	8311	9632.5	9856.5	512	2141	5425	8780	9888	10186	0	0	0	0	0	0
HSP104	TPK3	2044.5	3489	6736	9646.5	10787	11214	1838	3260	6585	9124	10313.5	10923	2518.5	4048.5	7399	9738	10471	10225
HSP104	TOR1	691	2773.5	5992.5	8254	9009	8756.5	677	2559.5	5987	8438	9437	8943	1034.5	2940	7060	10048.5	7063.5	10549
HSP104	WHI2	223	1733	2414.5	3215.5	4302.5	4050.5	202	666	1037.5	0	4836	4616	0	0	0	0	0	0
HSP104	TPK1	753	2297.5	5494	8227.5	9440	9954.5	824	2475	6073	9317.5	10848	11431	0	0	0	0	0	0
HSP104	TPK2	451	1636	4376.5	6106	6246	6277	563	1541	3174	3624	3802	3547	0	0	0	0	0	0
HSP104	GPA2	254	801	2388	2952.5	3389	4791	387.5	878	2162.5	2837	3319	3208	0	0	0	0	0	0
HSP104	GAL11	1354.5	2822.5	7100	11036	12227	11605	1085	2715	7212.5	11356	12348	12059	2808	7648	12233	13578	13272	11939
HSP104	MSN5	315	2180	5811	8654	9628.5	10261	175.5	1967	5481	8657	9850	10680	392	2127	5802	8764	9716.5	10505
HSP104	HOG1	246	1005	2328.5	2790	2722	2771	205	1016	2239	2441	2609	2630	0	0	0	0	0	0
HSP104	UMP1	281	1698	3734	4348	4308	4089	261	1785	3698.5	4189.5	4146.5	3961	264	1575	3323	3877.5	3732.5	3584
HSP104	SOV1	0	0	0	0	0	0	0	0	0	0	0	0	0	0	0	0	0	0
HSP104	SSN3	970	2375	5700	8681.5	10333	10604	1159.5	2430	5873	9363	10774.5	11307	824	2187	5288	7938	9006	8914.5
HSP104	MCK1	375	2664	6923	7894	7178	6696	354	2722	6954.5	7986	7279	6931	0	0	0	0	0	0
HSP104	YAK1	2848	5441	11506	17298	19340	20130	2413	5484	11572	17166.5	18557	18547	0	0	0	0	0	0
HSP104	PSR1	0	0	0	0	0	0	0	0	0	0	0	0	0	0	0	0	0	0
HSP104	MSC1	879.5	2369	5578	7994.5	9029	9027	871	2488	6032	8667	9719	9885	0	0	0	0	0	0
HSP104	PSR2	485	1805	4041.5	5632	6268	6120.5	450	1818	4141	5560	6021	6126	0	0	0	0	0	0
HSP104	RIM11	540	2136	5349	8233.5	9325	9349	488	2132	5355	8191	9389	9714.5	0	0	0	0	0	0
KAP123	RAS2	1122	2840	9416	17755	22732	25166	1207	3013	8918	18420.5	21485	24319.5	165	2439	9516.5	16422	19855	20265
KAP123	SNF1	0	0	0	0	0	0	0	0	0	0	0	0	0	0	0	0	0	0
KAP123	MSN2	269.5	1602	4757	7621.5	8451	7894	286	1360	4473	7474.5	8692	8399	639	2450	6892	10031	10191.5	9569
KAP123	MSN2MSN4	0	0	0	0	0	0	0	0	0	0	0	0	0	0	0	0	0	0
KAP123	RIM15	381	1712	4374	5523	5806	5530.5	397	1676	4014	5140	5144	5154	0	0	0	0	0	0
KAP123	BMH2	0	0	0	0	0	0	0	0	0	0	0	0	0	0	0	0	0	0
KAP123	SCH9	808	2246.5	5119	8294.5	9876	10510	842	2253	5179.5	8481	10262	10792	0	0	0	0	0	0
KAP123	EAF7	0	0	0	0	0	0	0	0	0	0	0	0	0	0	0	0	0	0
KAP123	SOK2	891	2387	5733	8998	10104.5	10392	703	2393.5	6042	9320	10994.5	11140.5	617	2732	5863	7907.5	8396	8385
KAP123	GIS1	0	0	0	0	0	0	0	0	0	0	0	0	0	0	0	0	0	0
KAP123	YGK3	448	1970	4972	8062	8934.5	9027	421	1776.5	4640.5	7543.5	8365	8366	448.5	1958	4967.5	7812.5	8239	8367
KAP123	MSN4	0	0	0	0	0	0	0	0	0	0	0	0	0	0	0	0	0	0
KAP123	TPK3	0	0	0	0	0	0	0	0	0	0	0	0	0	0	0	0	0	0
KAP123	TOR1	834	2756.5	7928	12309	12370.5	12251	774	2414	7312	11741	12065	12053	988	2574.5	8580	12721.5	8822.5	13320
KAP123	WHI2	0	0	0	0	0	0	0	0	0	0	0	0	0	0	0	0	0	0
KAP123	TPK1	585	1801	4448	7134	8266	8626	484	1859	4702	7873	8862	9214.5	0	0	0	0	0	0
KAP123	TPK2	505	1980.5	4914	6889	7419.5	7262	379	1909	4724.5	6773	6933	6935	0	0	0	0	0	0
KAP123	GPA2	487	3547.5	10458	14718	15794	14892	903	4021	10528	15945	16220	15371	0	0	0	0	0	0
KAP123	GAL11	0	0	0	0	0	0	0	0	0	0	0	0	0	0	0	0	0	0
KAP123	MSN5	0	0	0	0	0	0	0	0	0	0	0	0	0	0	0	0	0	0
KAP123	HOG1	0	0	0	0	0	0	0	0	0	0	0	0	0	0	0	0	0	0
KAP123	UMP1	0	0	0	0	0	0	0	0	0	0	0	0	0	0	0	0	0	0
KAP123	SOV1	0	0	0	0	0	0	0	0	0	0	0	0	0	0	0	0	0	0
KAP123	SSN3	597	2068	5411.5	8237	8877	9200	568	2039	5327	8373	9392	9219.5	439	1951	4906	7390.5	8035	7559
KAP123	MCK1	0	0	0	0	0	0	0	0	0	0	0	0	0	0	0	0	0	0
KAP123	YAK1	0	0	0	0	0	0	0	0	0	0	0	0	0	0	0	0	0	0
KAP123	PSR1	358	1845	4885	7331	7823	8085	429	1826	4707.5	7425	8085	7995	0	0	0	0	0	0
KAP123	MSC1	643	1973	4963	6698	7505	8025	620	2075	4911	7107	8237.5	8711	0	0	0	0	0	0
KAP123	PSR2	4641	9572	21060	30028	29884	26368	3775	8025	19647	26807	26445	23008.5	0	0	0	0	0	0
KAP123	RIM11	0	0	0	0	0	0	0	0	0	0	0	0	0	0	0	0	0	0
ATP10	RAS2	4666	5087	7675	10601	12556	13284	4452	4793	7344.5	10339	11906	12777.5	3905	4384.5	7532	10181	11289	11553
ATP10	SNF1	198	1375	3650.5	5260.5	5477	5488.5	167	1237	2942	4934	4869	5241.5	161	971.5	3466	5615.5	6494.5	7129
ATP10	MSN2	154.5	904	2614	3936	4556	4589	172	851	2855	4642.5	5676	5892.5	437	1545	3953	5845.5	6568	6516
ATP10	MSN2MSN4	138	709	2003	2422	2501	2419	116	676	2286	3413.5	3671	3798	138	694	2302	3324	3630.5	3605
ATP10	RIM15	192	1421	3729	5304	5953	6145	205	1311	3548	4933	5552	5700	0	0	0	0	0	0
ATP10	BMH2	524.5	2534	5445	7640	8517	9084	658	2131	4669	7044.5	8115.5	9228	0	0	0	0	0	0
ATP10	SCH9	630	2052	4927	6908	7542	7835	667	1994	4611	6310	7599	7672.5	0	0	0	0	0	0
ATP10	EAF7	1038	2548	5712.5	8654.5	10038	10837	1036	2488	5728	8891	10444	11332	0	0	0	0	0	0
ATP10	SOK2	2384	4047	8005	11779	14132	15273.5	2156	4105	8891.5	13722	15557	17010	951	3433	6773	9848.5	11487.5	12620.5
ATP10	GIS1	296	2012	4530	6158	6708.5	6655	366	2200	4800	6538.5	7166	7219	0	0	0	0	0	0
ATP10	YGK3	411	2048	5018	7707	8979	9293	403	1914	4490	6807.5	7873	8036	502	2089	5065	7761	8997	9266
ATP10	MSN4	295	1621	4008.5	6405	7523	8334	527	2009.5	4835	7533	8985	9424	0	0	0	0	0	0
ATP10	TPK3	1406	2774	5920	8702	10346	11450	1722	3041	6117	9149	10558.5	11598.5	2111.5	3579.5	6585	9250.5	10544	11247
ATP10	TOR1	555	2305	5105	7682	8927	9341	614	2013.5	4601	6950	7995	8571	1333	2643	6014	9012	6495	10812.5
ATP10	WHI2	244	1418	3083	3745	3857.5	3838	186	1467.5	3230	4156	4352	4214.5	0	0	0	0	0	0
ATP10	TPK1	743	2117.5	4877	7385	8663.5	9169	676	2106	5106	7811	9358	9902	0	0	0	0	0	0
ATP10	TPK2	505	1858	4185.5	5466	5982	5901	303	1708	3823.5	4950.5	5261	5227	0	0	0	0	0	0
ATP10	GPA2	3474	5787.5	9947.5	14310	16801	17878	5043	5947	9368	13198	15105.5	16772.5	0	0	0	0	0	0
ATP10	GAL11	1296	2513	5266	7207	8032	8250	2639	5792	7996	8415	8376	8682	0	0	0	0	0	0
ATP10	MSN5	232	1831	4824	6814.5	7515	7887.5	173	1712	4555	6855	8043	8674	293.5	1816.5	4732	7141	7826	8477
ATP10	HOG1	248	880	1951	2369	2489	2527	253	831	1613	1910.5	1952.5	2003	0	0	0	0	0	0
ATP10	UMP1	1594	2536	4861.5	7524	9735	10701	1432	2431.5	5051	8068	10282.5	11580	1441	2433	4656	6975.5	8288	8526
ATP10	SOV1	337	1786	4444	6811	7660	7765	348	1632	4029	5578.5	6342	6194.5	0	0	0	0	0	0
ATP10	SSN3	1935.5	4729	11562	16367	17545.5	17582	1849	4581	11599	17340	19252	19907	1480	4028.5	9569	13724.5	14152	14745
ATP10	MCK1	193	1289	2678	3149	3393	3369	199	1205	2487	3021.5	3299.5	3296	0	0	0	0	0	0
ATP10	YAK1	263	1600	4114.5	6059	6471.5	6633.5	301	1627	3859	5547	5923	5709	0	0	0	0	0	0
ATP10	PSR1	244	1907	4291	6102	6757	7052	360	1913	4286	6403	7176	7219	0	0	0	0	0	0
ATP10	MSC1	3328	4388	7423.5	10660.5	12378	13571.5	3198	4466	8010.5	11752	14093	15398	0	0	0	0	0	0
ATP10	PSR2	437	1857	4154	5783	6361	6330	456	1909	4165	5915	6493.5	6667	0	0	0	0	0	0
ATP10	RIM11	585	2152	5131	7807	8982	9260	460	2028.5	4889	7491	8932	9061	0	0	0	0	0	0
ELP6	RAS2	377	1273	3634.5	5245	5762	5994	493.5	1320	3636	5258.5	6078	5642	485.5	1318.5	3595	4984.5	5278	5180
ELP6	SNF1	624	1916.5	4733.5	7736	8548	8554	475	1677	4552	7060.5	7282	7672	317	1267	4068	3621	9874.5	9999
ELP6	MSN2	380	1343	3953	6852	9121	9908	378	1020	3440	6059	8330	9662.5	983	2021	4593	7431	8929.5	9023
ELP6	MSN2MSN4	293	453	1273	1691	1600	1539	294	508	1228	1559	1612	1577	0	0	0	0	0	0
ELP6	RIM15	525	1828	4765	8163.5	9584	9556	440	1682	4709	7906	9844	10731	0	0	0	0	0	0
ELP6	BMH2	300	1129	1915.5	1950	1757.5	1789.5	315	874	1668.5	1858	1847	1733.5	0	0	0	0	0	0
ELP6	SCH9	693	2872	8595	13605	14737.5	14126	673.5	3086	8735	13154.5	14488	13758	0	0	0	0	0	0
ELP6	EAF7	2928.5	3977	7348	11667	13928	14204	3295.5	4287.5	7482	11706	14406	15888.5	0	0	0	0	0	0
ELP6	SOK2	1508	2657.5	4859.5	5886	6466	6688	1198	2573	4812.5	6249	6645	6818.5	1211	3123	4825.5	5766	5922	5552
ELP6	GIS1	1458	2893	5960	8478	9365	9724	1235	2818	6168	8599	9560.5	9679.5	0	0	0	0	0	0
ELP6	YGK3	1128.5	2526	5924	9469	11350	12367.5	1177	2503	5793	9468	11776	12532	1490	2853.5	6562.5	10530.5	12971.5	13377
ELP6	MSN4	645	1977.5	5203	9114	11627.5	12487	802	2146	5448	8490.5	11044	11205	0	0	0	0	0	0
ELP6	TPK3	3871.5	4781	7653	10645	12679	13402	3011	3967	6990	9851	12130	12559	4028	5196	8048	10867	11875	13376
ELP6	TOR1	1625	3037	6015	9311.5	10859	11366.5	1617	2689	5546	8633	10284	11010	2636.5	3414	7037	9806	8945	12598.5
ELP6	WHI2	424	1739	4227	6017	6977	6976	444	1607	3930	5768.5	6603	6483	0	0	0	0	0	0
ELP6	TPK1	1019.5	2009	4579	7326	8922.5	9494	872.5	2183	4931	7425	8725	8655	0	0	0	0	0	0
ELP6	TPK2	1318	2400	5448	8703	10048	10160	703	2164	5504	8640	9859	9874	0	0	0	0	0	0
ELP6	GPA2	372	1235	2624	3035	2982.5	3007.5	508	1447	2933	3404	3242	3117.5	0	0	0	0	0	0
ELP6	GAL11	0	0	0	0	0	0	0	0	0	0	0	0	0	0	0	0	0	0
ELP6	MSN5	797	2272.5	5455	7916.5	9170.5	9546.5	326	2044	5209.5	8137.5	9763	10321	802	2268.5	5520	8444	9495	10469
ELP6	HOG1	509	1188	2825	3768	3887.5	4064	448	1183.5	2830	3758	4029.5	4382	0	0	0	0	0	0
ELP6	UMP1	3340	3854	6182	8668.5	10744.5	12356	2795	3437	5523.5	7975	9431	10400	0	0	0	0	0	0
ELP6	SOV1	1487	2612	5947	9127	11601	10407	1060	2318	5247	9092	10376	10425	0	0	0	0	0	0
ELP6	SSN3	1285	2183	4158	5848	6676.5	7513	1154.5	2050	3973	5399	6116	6526	996	1896	3248	4661.5	5093	5435
ELP6	MCK1	386	1715	3726	4633	4845	4784	354	1613	3426.5	4389	4476	4482.5	0	0	0	0	0	0
ELP6	YAK1	622	2086	5554	8976	10757.5	10839	740	2116.5	5472	9015	10719	10730	0	0	0	0	0	0
ELP6	PSR1	997	2743.5	6132	10074	11873	12885	933	2273	5726	9546.5	11602.5	12721	0	0	0	0	0	0
ELP6	MSC1	2742.5	3946	7520	11518.5	14336	15120	2143	3371	7132.5	11466	14140	14976	0	0	0	0	0	0
ELP6	PSR2	1167	2570	5947	9578	11165	11756	968	2329	5605	8741	10895	10816	0	0	0	0	0	0
ELP6	RIM11	1677	2932	6482.5	10360	13256	14095	1433	2737	6323.5	10675	13901	13896	0	0	0	0	0	0
PBS2	RAS2	3360	3624	5589	7479	8416	8760	3424	3669	5719.5	7554	8401	8539	3456.5	3768	5708	6532	6821	6873.5
PBS2	SNF1	198	622	1233.5	1335	1339	1449.5	225	537	1019	1120	1221	1173	269	611.5	1872.5	2473.5	2709	2748
PBS2	MSN2	141.5	278	1018.5	1254	1339	1355	148	228	574	722	743	840	340	559	1045	1227	1416.5	1509.5
PBS2	MSN2MSN4	193	220	219	221	233	209	165	238	404	601	587	551.5	172	254	522	681	757	761
PBS2	RIM15	207	563	1479.5	2085	2337	2273	209	493	1049	1340	1405	1452	408	647	921	1045	1130	1124
PBS2	BMH2	205	1238.5	2796	3609.5	3704	3988	229	950	2123	2879	3480.5	3895	460	747	1723	2597	2893	2837
PBS2	SCH9	594.5	1808	4891.5	7302	9435.5	10201.5	525	1783	4200.5	6595	8328	9653	958	1280	2916	4493	5366	5480.5
PBS2	EAF7	205	915	2285	2862	3108	3124	237	895	2321.5	3122	3308	3155	461	686.5	1686	2612	2802	2799
PBS2	SOK2	969	2126	5236	7498	8840	8771	603	2128.5	5507	8450	9409	9715.5	464	2261	4750	6338.5	6800	7021
PBS2	GIS1	181	717	1329.5	1687	1825	1920	185.5	629	1176	1348	1314	1465	0	0	0	0	0	0
PBS2	YGK3	182	1019	2437	3161	3350.5	3491	226	678	1438	1697.5	1784	1824	327	885	1845	2207.5	2273	2261
PBS2	MSN4	185	957	2579	3335.5	3508	3559.5	205	889	2392	3063	3134.5	3165	0	0	0	0	0	0
PBS2	TPK3	458	1441	3675	5080	5661	5759	420	1173	2809	3774	4271	4159	455.5	1369	2910	3767	3892	4190
PBS2	TOR1	645	3080.5	7992.5	11297	12099	11699	681	2666	7452	10549.5	11881	12210	1185	3205	9565	12387	9253.5	13827.5
PBS2	WHI2	273	722	1556	1875	2036.5	1969	250	668	1444	1664	1688	1874	0	0	0	0	0	0
PBS2	TPK1	382	999.5	2296	2785.5	2881	2982.5	361.5	1041	2167.5	2661	3028	3032.5	0	0	0	0	0	0
PBS2	TPK2	318	648	1112	1115	1156	1205	257	497	733	819	775	796	0	0	0	0	0	0
PBS2	GPA2	881	2246	5253.5	7824	8887	9461.5	1630.5	2760	5801	8461	9623	10198	0	0	0	0	0	0
PBS2	GAL11	577	543.5	570	561.5	542	462.5	471	459	538	550	569	579	0	0	0	0	0	0
PBS2	MSN5	249	449	660	719.5	776.5	1064	220	499	660	639.5	671	726	333	481	565	524	540.5	548.5
PBS2	HOG1	205	664	1188	1375	1448	1443	219	609	1075	1171	1242	1270.5	0	0	0	0	0	0
PBS2	UMP1	547	1023	1739	2096	2210	2368	967	1064.5	1762	2159	2312	2452.5	0	0	0	0	0	0
PBS2	SOV1	814	2083	4801	7271	8323	8494	761	2024.5	4677.5	6988	7790.5	7802	0	0	0	0	0	0
PBS2	SSN3	2586.5	4136	7869.5	11180	12972	13439.5	2586	3492.5	6679	10069	11629	12005	2307	3495.5	6828.5	9892.5	10467.5	11918.5
PBS2	MCK1	260.5	417	530.5	480.5	560	505	254	378	423	439.5	475	451	0	0	0	0	0	0
PBS2	YAK1	273	903	2208	2679	2771	2796	266.5	710.5	1635	1984	2005	1933	0	0	0	0	0	0
PBS2	PSR1	211	766	1539	1914	2000	1998	251	842	1769	2203.5	2293	2400	0	0	0	0	0	0
PBS2	MSC1	1039	1720	3615	4808	5419	5993	991	1857	4104	5963	6770.5	7058	0	0	0	0	0	0
PBS2	PSR2	178	576	1101	1246	1282	1332.5	181	698	1404	1562	1633	1685	0	0	0	0	0	0
PBS2	RIM11	269	918	2055	2453.5	2485	2531	256	912	2065.5	2351	2520	2500.5	0	0	0	0	0	0
SSK2	RAS2	2249	2672	5396	8636.5	10235.5	10756.5	2455	2845.5	5532	9081	11200	11279.5	1966	2456	5554	8912	10257	9951
SSK2	SNF1	173	1379	4028	5690	5315	4995	191	1234.5	3718	5163	5175	4955	188	1051	3783	6479	7396	7286
SSK2	MSN2	167	842	3080	4688	5174	4927	133	659	2627	3924	4363	4184	366.5	1395	3963	5390.5	5595	5371
SSK2	MSN2MSN4	212	951	2177	2565	2424	2384	175	863	2593	3934	4150.5	4217	197	826	2198	2858	3047.5	3020
SSK2	RIM15	180	1184	3683.5	6001	6123	6074.5	176	1022	3435	5022	5603	5689.5	0	0	0	0	0	0
SSK2	BMH2	230	2116	5072	6799	7026.5	6649.5	219	1541	3861	5656.5	6060	6137	429	1198	3759	6508	7552	6923
SSK2	SCH9	2131	5383.5	13474	18811	20020.5	20377	2119.5	5301.5	13961	19227	20834.5	20257	0	0	0	0	0	0
SSK2	EAF7	238	1842.5	5283	8225	8937	9345	234	1733	5089	8001	8985.5	9423.5	0	0	0	0	0	0
SSK2	SOK2	1107	2593	6277	9858	11325	11783	827.5	2704	7121	11000	13049	13025	715	3401	7334.5	10656	11970	12100.5
SSK2	GIS1	206	1805	4495	6110	6092	6053	205	1816	4037	4895	4766	4796.5	540	1603	3930	6241	6485	5633.5
SSK2	YGK3	219	1614	4711	7304	7803.5	7708	212	1473	4208	6028	6346	6216	291	1824	5029	7545	7765	7750
SSK2	MSN4	214	1287	3903.5	5741	5894	5776	268	1385	3980	5735.5	5899.5	5961.5	0	0	0	0	0	0
SSK2	TPK3	476	1974.5	5372	8382	9213	9689	479.5	1816	4731	7155	8210	8638.5	686	2324	5412.5	7723	7980	7905
SSK2	TOR1	332	3019	9135	14048	14394	13595	360	2666.5	8557	13601	14231	13469	568	3036	10420.5	16070	11002	15961
SSK2	WHI2	274	1533.5	3841	4650	4569	4222	258	1397.5	3567.5	4335	4266	3996	0	0	0	0	0	0
SSK2	TPK1	282	1259	3453	4341.5	4200	4019.5	283	1275.5	3146	3886	3723	3550	0	0	0	0	0	0
SSK2	TPK2	307	1559	4014	5279	5328	5046	270	1471	3957	4913	4875.5	4531	0	0	0	0	0	0
SSK2	GPA2	1192	2993	7070	11192	13201	13697	1708	3185	7145.5	10578	12564	13441	0	0	0	0	0	0
SSK2	GAL11	1997	4084	5580	5936.5	6404	6788	0	0	0	0	0	0	0	0	0	0	0	0
SSK2	MSN5	208	1826.5	5270.5	6934	7101	7094	185.5	1606	4920.5	7053	7860	8102.5	297	1783	5178	7448	5853.5	8179
SSK2	HOG1	232	638	1159.5	1346	1394.5	1408	208	648	1140	1259.5	1313	1343	0	0	0	0	0	0
SSK2	UMP1	558	1381.5	3042	3892.5	4196	4445	521	1473	3203	4504	5403	5448	0	0	0	0	0	0
SSK2	SOV1	329	1553.5	4237	6158	6661.5	6463	311	1583	4291	6080	6400	6190	0	0	0	0	0	0
SSK2	SSN3	4961	5894.5	9412.5	12408	13854	13830	2852	3710	7447	10410	11989	12228.5	3387	4744	8096	11128	12142.5	12643.5
SSK2	MCK1	269	1312	2888.5	3135	3010.5	2838	215	1197.5	2615	2691.5	2716.5	2639.5	0	0	0	0	0	0
SSK2	YAK1	293	1537.5	4515.5	6916	7203	6918	276	1475	4372	6261	6558	6181	0	0	0	0	0	0
SSK2	PSR1	224	1754	4793	6713	6910	6907	281	1707	4656	6502	7022	6663	0	0	0	0	0	0
SSK2	MSC1	1521	2786	6232	9754.5	12232	12724	1764.5	3041	6955	11012	13385.5	13923	0	0	0	0	0	0
SSK2	PSR2	229	1645	4438	5998	6127	5876	177	1692	4537	6085	6005	5912	0	0	0	0	0	0
SSK2	RIM11	249	1717	4749	6922.5	7099	7121.5	210	1658	4792	6931.5	7589.5	7377	0	0	0	0	0	0
SIT4	RAS2	0	0	0	0	0	0	0	0	0	0	0	0	0	0	0	0	0	0
SIT4	SNF1	288	1313.5	3365	4352	4322	4379	323	788.5	2102	2624	2866	3295	279	1112	3456.5	4414	4381	4229
SIT4	MSN2	307	1663	4300	6179	5918	6097	203	0	0	7236	7576.5	7565.5	696	2393	5474.5	6894	6783	6512.5
SIT4	MSN2MSN4	289	1691	3782	4108	3868.5	3827	255	1532	4385	5835	6120	5341.5	0	0	0	0	0	0
SIT4	RIM15	200	1193	3676	4918	5289	5304	317	927.5	2680.5	3033.5	2750	2631	0	0	0	0	0	0
SIT4	BMH2	946	1241	4012	5837	6186	6168	770.5	1168.5	4076	5797	5998	5925	1439	4268.5	6201.5	6509	6071	6208.5
SIT4	SCH9	702	5287.5	15493	20501	20685	18930	724	4581	11497	14525	13784	13009	792	2583	8077	12117.5	11682.5	11366.5
SIT4	EAF7	797	1693	4477	6141	6472	6763	589	1681	4544.5	6677	6862.5	6676	0	0	0	0	0	0
SIT4	SOK2	342	1555	3608	4753.5	4962	4824	0	0	0	0	0	0	0	0	0	0	0	0
SIT4	GIS1	439	1798	3685	4201.5	4289	4384.5	508	2134	4447	5108	5353	5070	0	0	0	0	0	0
SIT4	YGK3	337	1596	4273.5	5292	5648	5622.5	0	0	0	0	0	0	0	0	0	0	0	0
SIT4	MSN4	259	1287	3471.5	4263.5	4371	4461	0	0	0	0	0	0	0	0	0	0	0	0
SIT4	TPK3	688	1950.5	4440	6072	6727	6605	695	1978	4625.5	6308.5	6966	6912	910	2257	4933	6281	6659	6543
SIT4	TOR1	815	4188	10162.5	13778.5	13816	13706.5	461	684	5238.5	12540	13532.5	12558.5	0	978	0	14136	10849.5	14100
SIT4	WHI2	371	3167	7262	8640.5	8169	7537	350	2767.5	6707	7642.5	7260.5	6823	0	0	0	0	0	0
SIT4	TPK1	897.5	1974.5	4749.5	7000	7589	7619	0	0	0	0	0	0	0	0	0	0	0	0
SIT4	TPK2	671	1063	3146	4002.5	4046	4140	0	0	0	0	0	0	0	0	0	0	0	0
SIT4	GPA2	469	1847	4655.5	6524	6818.5	7010.5	904	2153	4902	6918.5	7562	7678	0	0	0	0	0	0
SIT4	GAL11	0	0	0	0	0	0	0	0	0	0	0	0	0	0	0	0	0	0
SIT4	MSN5	617	1697	3998	5186.5	5500.5	5694	516	1652	4202	5173	5419	5583	0	0	0	0	0	0
SIT4	HOG1	788	3876.5	10207.5	13141	12945	12649	867	4120.5	10536	13242	13285	12736	0	0	0	0	0	0
SIT4	UMP1	899.5	1656	3637.5	0	0	0	0	0	0	0	0	0	0	0	0	0	0	0
SIT4	SOV1	928	1275	3946	5680	5927	5837	1062	1393	3811	5343	5547.5	5436	0	0	0	0	0	0
SIT4	SSN3	470	3587.5	9660.5	12362.5	12301	11887	526	3684	9817	13209.5	12868.5	12607	531	3475	9131	10796.5	11088	10203
SIT4	MCK1	764	1075.5	3469	4478	4944	4938	876	1030.5	3456	4645	4878	5136.5	0	0	0	0	0	0
SIT4	YAK1	291	1530	4113	5174	5534.5	5384.5	493.5	1188	3691	4905	5143	5135	0	0	0	0	0	0
SIT4	PSR1	877	1205	3963	6447	6936.5	6853.5	851	1135.5	3567.5	5606.5	6265	6253.5	0	0	0	0	0	0
SIT4	MSC1	542.5	2278	4978	6398	6393.5	6183	644	2468	5473	7052.5	6942	6797	0	0	0	0	0	0
SIT4	PSR2	347	1514	3378.5	4051.5	4264.5	4322	0	0	0	0	0	0	0	0	0	0	0	0
SIT4	RIM11	1053	1274	3711	5371.5	5897	5792	968	1223	3413	5225	5589	5505	0	0	0	0	0	0
RGS2	RAS2	0	3246	0	0	9106	8613	0	3144.5	0	9327	10596.5	10023	3563	2457	0	9296	8717	8544
RGS2	SNF1	244.5	1618.5	3909.5	4397	4514.5	4179.5	171	1558	3495	4460	4065	3893	0	1235	4171	0	6817	6419
RGS2	MSN2	167	1030	2597.5	3156	3075.5	2935	164	0	0	3227	3077	3048	322	1572	3445.5	3990.5	3685.5	3610.5
RGS2	MSN2MSN4	130	657	1577	1715	1584	1402	130	675	2131	2693	2610.5	2477	176	703	0	0	1882	1809.5
RGS2	RIM15	0	0	0	0	5370	5341.5	182	1452.5	3572.5	4478	4938	4783	416	1001	2681	3466	3670	3219
RGS2	BMH2	201	2076	3320	3682	3308	3301	194	1794	3027.5	3251.5	3299	3199.5	0	0	0	0	0	0
RGS2	SCH9	423	2104	4828	6866	7968	7736	369.5	2092	4394	6259	7006.5	7001	0	0	0	0	0	0
RGS2	EAF7	518	2474	5322	6870	6860.5	6689	488	2289	4903	6303	6285.5	6219	0	0	0	0	0	0
RGS2	SOK2	1085	2725	5573	7035.5	7216	7144.5	640	2749.5	6138	7856	7748.5	7589	769	3199	5818	6669	6861.5	6869
RGS2	GIS1	244	2122.5	4068	4663	4407	4273	288.5	2163	3893	4295	4024	4026	0	0	0	0	0	0
RGS2	YGK3	215	2021	4684	6140	6170	5973.5	253	0	0	4335	4081.5	4070	303	2138	4916	6336	6068	6035
RGS2	MSN4	190	1757	3791	4273	4052	3921	194.5	0	0	4286	4004.5	3778.5	0	0	0	0	0	0
RGS2	TPK3	754	2582	5798.5	7975	8799	8833.5	657	2436.5	5171.5	7295	8000.5	8305.5	1461.5	3114	5946	7525	7796.5	8029
RGS2	TOR1	225	2074	4033	4667.5	4495.5	4291	221	1841	4088.5	5409	5351	5036.5	215	741.5	0	5081	3683	4228
RGS2	WHI2	297	1669	3113	3371.5	3189	2947	238	1741	3520	3931	3819	3580	0	0	0	0	0	0
RGS2	TPK1	337	1828	3798	4156	4037	3697	0	0	0	5158	4975	4755	587	1663	2928	4742.5	4953	4368
RGS2	TPK2	334	1911.5	3949	4153.5	4240.5	4043	269.5	1870	3760	4038.5	3746.5	3618	0	0	0	0	0	0
RGS2	GPA2	303	2165	4720	5948	6466	6437	764.5	2664.5	5387	6737.5	6940	6810.5	638	2245	4612.5	5597.5	5617	5546
RGS2	GAL11	334	574	888	955	889.5	946	294	551	713	734	742	779	780	1098	1116	1052	1086.5	988.5
RGS2	MSN5	200	2205	5069	6297	6367.5	6406	255	1991	0	0	7357	7404.5	371	2391	1738.5	0	8394	8738
RGS2	HOG1	266	773	1349	1476.5	1574.5	1491	266	793	1351	1392.5	1411.5	1444.5	0	0	0	0	0	0
RGS2	UMP1	493	1615	3215.5	4034	4195	4123	308	1338	2609	2812	2853	2876	442	1563	2627	2682	2794	2854.5
RGS2	SOV1	94	1385	0	10721.5	10659.5	10481	771	3687	7548	8618.5	8817	8609.5	0	0	0	0	0	0
RGS2	SSN3	637	1755	3125	3915.5	4524	4639.5	650	1777	2988	3911	4142.5	4498	576	1708	2848.5	3731	3918.5	4271
RGS2	MCK1	264	1456	2335.5	2363	2182.5	1989	0	0	0	0	0	0	0	0	0	0	0	0
RGS2	YAK1	229	1533	3258	3570	3335	3079.5	255	1603	3310	3656.5	3315	3031.5	0	0	0	0	0	0
RGS2	PSR1	248	0	0	2471	6068.5	5899	323	577	833	0	5018	4685	242	1662	3582	4058.5	3831	3748
RGS2	MSC1	2808	4370	7762	10212.5	11146	11354.5	2647	4234	7828	10454.5	11525	12014	0	0	0	0	0	0
RGS2	PSR2	252	1869	3925	4467	4195	3895	285	1803	3476	3813	3709	3502	0	0	0	0	0	0
RGS2	RIM11	0	2008.5	0	3657	6351	6140	300.5	1724	0	0	4707	4485	333	1013	2628	3003	2947.5	2792
RIM15	RAS2	5233	5129	6902.5	7854	9520	8808	5532.5	5687.5	6114.5	8494.5	9798	9861	3911	4639.5	7159.5	8140	8236	7833.5
RIM15	SNF1	382	2240.5	6264	9198	9766	9401	295	2060.5	6142	9243	9192	9164.5	183.5	1597	5331.5	8744	11501	11317
RIM15	MSN2	129	891	2355	2993	2970	2943	136	0	0	2264.5	4248	5799.5	332	1392	3049.5	3514	3557	3330.5
RIM15	MSN2MSN4	144	542	1152	1223	1158	1036	145	507	1656	2082	2021	1915.5	128	560	1533	1726.5	1782.5	1608
RIM15	RIM15	0	0	0	0	0	0	0	0	0	0	0	0	0	0	0	0	0	0
RIM15	BMH2	1012	4981	11417	15337	16115.5	15261	911	3899	10149	12009.5	14917	15073.5	0	0	0	0	0	0
RIM15	SCH9	1113.5	6368.5	18251	28861	27468	31988	1047	5508	18559.5	28905	29006	28585	0	0	0	0	0	0
RIM15	EAF7	385	2331.5	5201	7030	7428.5	7652	494	2341	5447.5	7489.5	8227	8463	0	0	0	0	0	0
RIM15	SOK2	307.5	1341	2409	2648.5	2823.5	2733	304	1783	3368	4044	3962	3880.5	417	1820	2531	2583	2565	2549
RIM15	GIS1	239	2087	4228.5	4873.5	4766	4729	248	2080	3922	4482	4564	4411	0	0	0	0	0	0
RIM15	YGK3	253	2085.5	4792	6395	6484	6330	221	1342.5	2919	4781.5	4905	4900.5	285	1876	4021	5134.5	5270	5299
RIM15	MSN4	160	1795	4221	5661	6019.5	6078	260.5	1700	0	5627	5749	5590	0	0	0	0	0	0
RIM15	TPK3	711	2512	5471	7387	7922	7964	573.5	2263	4794	6330	6904.5	7157	1110	2850	5613	6847.5	7088	7210.5
RIM15	TOR1	181	2016.5	4463	5675	5712	5572	205	1661	3982.5	5196.5	5220	5280	115	295	0	5068	4778	5363
RIM15	WHI2	370	2481.5	5314	5639	5428	4759.5	380	2441	4935	5453	4972	4730	0	0	0	0	0	0
RIM15	TPK1	275	1707	3825	4961.5	4810	4673	0	0	0	4789	4909.5	4688	445	1511.5	3079	4579	4825	4482
RIM15	TPK2	257	1605	3027	3416	3369	3266.5	192	1595	3065	3377.5	3426.5	3218.5	0	0	0	0	0	0
RIM15	GPA2	1118	3199	6755	9747	10374	10708	1717	3406	6652	9125	9892	9996.5	0	0	0	0	0	0
RIM15	GAL11	0	0	0	0	0	0	0	0	0	0	0	0	0	0	0	0	0	0
RIM15	MSN5	195	2005	4722.5	5752	6017	5915.5	154	1893	0	0	6959	7111	293	2155	5204	5869	6411	6641
RIM15	HOG1	229.5	539	923	989	1083	1014	209	546	845	888	981.5	923	0	0	0	0	0	0
RIM15	UMP1	457	1634	3557	5670.5	6586	6902	386	1687	3537	5444	6613	6993	456.5	1722	3356	5044.5	5859.5	5870
RIM15	SOV1	206	1560	3032	3702	3804	3677	218	1548	3095	3600	3664	3644	0	0	0	0	0	0
RIM15	SSN3	591	2179.5	3770	4232.5	3933	3877	587	2190.5	3975	4445	4242.5	4477	450	1944.5	3505	3752.5	3688	3473
RIM15	MCK1	194	1474	2440	2448	2307.5	2156.5	0	1193	2409	2422	2281.5	0	163	1049	2087	2105	1973.5	1880
RIM15	YAK1	210	1659	3579.5	4225	4195	4035	220	1571.5	3359	3772.5	3759	3745	0	0	0	0	0	0
RIM15	PSR1	215	1721	2875	4445.5	5039	4987	229	327	3805	0	4911	4769	0	0	0	0	0	0
RIM15	MSC1	4115	5565	9397	12579	14029.5	14293	4057.5	5576	9523	12696	13818	14659	0	0	0	0	0	0
RIM15	PSR2	176	1718	3861	4709.5	4721	4460	244	1532	3308	4133	4319	4156	213	1485	3325	4122	4282	4117
RIM15	RIM11	203	2010	4186.5	5447	5447	5491	223	1955	0	0	5943	5666.5	0	0	0	0	0	0
PPG1	RAS2	5207	6024.5	9900.5	12724.5	14400	14605	5548	6379	10126	14503	17265.5	17154	5691	4856	6391.5	9928	14265	0
PPG1	SNF1	361.5	2107	6099.5	8666	9293	9089	328	1998	6179	9007	9557	9139	268	1596	5138	9410	11205.5	11710.5
PPG1	MSN2	196	1296	3954.5	6793.5	7994.5	8263	251	0	0	3743	4307.5	4967	377	1895	5084.5	8050.5	8828	8608.5
PPG1	MSN2MSN4	151	992.5	2730.5	3390.5	3332	3178.5	164	805	2937	4494	4849	4760.5	129	930	2943.5	4141	4080.5	4104
PPG1	RIM15	0	0	5557.5	9562.5	9684	9376	474	1968	5502.5	0	8656.5	8478.5	341	1904	4813	6513.5	6760	6669.5
PPG1	BMH2	1733	4119	8709.5	11598	12519.5	12817	1649	3446	7889	11017.5	12321	12210	0	0	0	0	0	0
PPG1	SCH9	820	3824	9343.5	12453	13451	13132	811	3643.5	9037.5	12155	12716	12741	0	0	0	0	0	0
PPG1	EAF7	1849.5	3737.5	8441	12566	13853	14050	2007	3548.5	7861	11384	13105	12861	0	0	0	0	0	0
PPG1	SOK2	3089.5	5019	9647	13570	15164	15271.5	3013	5213.5	10351	14714	16084	15888	1290	4083	8396	11661	13105	12879
PPG1	GIS1	749	2912.5	6457	9047.5	9253	9016	857	3133	6689	8844	9239	9058.5	0	0	0	0	0	0
PPG1	YGK3	909	2837	6733	10364.5	11213	11281.5	733	2593	6320.5	9591	10536	10536	851.5	2828.5	7113.5	10457	11393	11106
PPG1	MSN4	900	2965	7769	12041	13773	14117	1686	3470.5	8121.5	12590	14060.5	13733.5	0	0	0	0	0	0
PPG1	TPK3	2829	4547	8550	12316	13801.5	13793	2942	4725	8643.5	12625	13713	14354	4191	5749	9600	12509	13165	13229
PPG1	TOR1	208	1616	4081	5795.5	5855	5386.5	232	1405	3751.5	5428	5250.5	4909.5	0	978	0	6159	5044	5243.5
PPG1	WHI2	394	2371	6036	8270	8092.5	7650	324	2246	5866	8041	8240	7634.5	0	0	0	0	0	0
PPG1	TPK1	349	1450	3455	3838.5	3592	3251	280	1516	3579.5	3974	3615	3496	269	1140	3849	5849	5844	5506.5
PPG1	TPK2	863	2625	6300	9137.5	9277	8824	489	2394.5	6259	9071.5	9469.5	8821	0	0	0	0	0	0
PPG1	GPA2	4542	7313	11826	16810.5	19296	20603	6509	8003.5	11772	16196	18746.5	20046	0	0	0	0	0	0
PPG1	GAL11	429	796	1485.5	1636.5	1672	1667.5	311	734	1364	1584.5	1582	1569	938	1626	1836	1750	1813.5	1832
PPG1	MSN5	292	2368	6196	7882	7925	7803	222	2218	6404.5	9762	10607.5	10434	345	2399	6833	8668	10078	10293.5
PPG1	HOG1	325	1338.5	2983	3385	3269	3181	318	1370	2809.5	3165	3053	3155	0	0	0	0	0	0
PPG1	UMP1	1228	1687.5	3323	5432	7566.5	9131	1281	1860.5	3660	5846.5	7769.5	8925	0	0	0	0	0	0
PPG1	SOV1	1156	3033	7040	10617	12589	12779	1010	2765	6031	9446	10613	10724	0	0	0	0	0	0
PPG1	SSN3	1172.5	4296	11553	15981	16634	16717	1175	4294	11863.5	16944.5	17880	17805	966	3940	10306	13853	13777	14171.5
PPG1	MCK1	379	2509	5565	6797	6693	6532	287.5	2231.5	5705.5	7181.5	7334	6919	0	0	0	0	0	0
PPG1	YAK1	461	2230.5	5885	9319	10332	10417.5	530	2265	5803	8733	9643.5	9339.5	0	0	0	0	0	0
PPG1	PSR1	660	2678	7095	9639	11293	11118.5	636	2370	6919	8858	10572	10140	0	0	0	0	0	0
PPG1	MSC1	2811	4574.5	9265	14090	16103.5	15837.5	2654	4400.5	9173.5	14025	16341	16531	0	0	0	0	0	0
PPG1	PSR2	724	2609	6764	9803	10339	10021	759	2676	6920	10007	10438	10070	0	0	0	0	0	0
PPG1	RIM11	1352	3275	7941	12836	13928	13800.5	1180	3243	0	12745	14460	14245	0	0	0	0	0	0
BCY1	RAS2	7714.5	7744	9849	12719	13225	13807.5	12620	11390	11883	12275	12212	11670	11910	11086	11706.5	12370.5	12064	11344
BCY1	SNF1	227	1894.5	4706	6573	6432	6165.5	201	1696	4216	5280	5190	4813	236	1413	4735	8008	9224	9419
BCY1	MSN2	179	916	2351	2860	2957.5	2860.5	203	0	0	0	0	7520	361	1524	3646	4531.5	4644	4380
BCY1	MSN2MSN4	124	785	2032	2335	2251	2085.5	127	741	2565	3477	3555	3388.5	146	796	2415.5	3096	3118	3019
BCY1	RIM15	0	1184	4376	6651	7349	7600	192	1596.5	4174	2389	6749	6842.5	561	1532	4124	7003	7446	6622
BCY1	BMH2	485.5	2807	5994	8330.5	9013	9607.5	505	2333	5307.5	7493.5	8717	9607	0	0	0	0	0	0
BCY1	SCH9	1611	4404	10568	15961	17714	17373.5	1453.5	4448	10790	16134	18343.5	19007	0	0	0	0	0	0
BCY1	EAF7	697	2736	6592	9595	10656	11200	718	2748	6810.5	10015.5	11570	11931	0	0	0	0	0	0
BCY1	SOK2	1459	3165.5	6848	10186.5	11861.5	12503.5	1345.5	3517	8477	13188	14726	15518	629	3318	6742	9284	10604.5	10738
BCY1	GIS1	290	1671	3502	4798.5	4886	4129	307	2152	4701	5789	6055	5568	0	0	0	0	0	0
BCY1	YGK3	217	1088	1899.5	1967.5	1840	1703	228	1003	1724	1689	1649	1483.5	243	1156.5	1927	1803	1809	1574
BCY1	MSN4	245	2123	5550	8296.5	9413	9895	598	2393	5482.5	8205	9114	8993.5	0	0	0	0	0	0
BCY1	TPK3	846	2851	7062	10049	11104	11439.5	708	2673	6350	8828	9697	10551	1375	3136	7073	9265.5	10133	9995
BCY1	TOR1	327	3469	8576	10933	10596	10106	661	1811	5828	8476.5	8370	7523	0	0	0	0	0	0
BCY1	WHI2	245	1980	4352	5399.5	5362.5	5012	236	1960	4191	5235.5	5133.5	4918	0	0	0	0	0	0
BCY1	TPK1	275	967.5	1621	1620	1490	1401.5	258	1037	1582	1572	1487	1400	0	0	0	0	0	0
BCY1	TPK2	383	2021.5	4148.5	4886	4812	4679	268	2010	4103.5	4647	4760	4497.5	0	0	0	0	0	0
BCY1	GPA2	1046	3252	7489	10604	12110.5	12477.5	1511.5	3414.5	7800	11111	12774.5	13127	0	0	0	0	0	0
BCY1	GAL11	380	361	384.5	311.5	339.5	338	0	0	0	0	0	0	0	0	0	0	0	0
BCY1	MSN5	203	1775	3459.5	3725	3499	3382.5	164	1602	3369	3661	3510	3282.5	331.5	1809.5	3470.5	3244.5	3429	3286
BCY1	HOG1	257	960	1870	2273	2387.5	2503	224.5	1004.5	1948	2307	2402.5	2402	0	0	0	0	0	0
BCY1	UMP1	440.5	1527.5	2890	3598	4156	4156	452	1549	2941	3919	4588	4565.5	466	1749	3002.5	3581.5	3816	3756
BCY1	SOV1	536.5	2273	4968	7208	8015	8140	506	2169	4661	6851	7616	7360.5	0	0	0	0	0	0
BCY1	SSN3	443.5	2373	5926	8485	9045	8660	532	2299	5900.5	8621	9243	9159.5	0	0	0	0	0	0
BCY1	MCK1	238	1799	3432.5	3576	3504	3212	226	1766	3212.5	3350.5	3273	3058	0	0	0	0	0	0
BCY1	YAK1	302	2060	5302	7616.5	8271.5	7988	311	2011.5	4887	6781	7237	7366	0	0	0	0	0	0
BCY1	PSR1	417	2622.5	6430	8946	9532	9595	428	2440	5591	7209	7544.5	7354	0	0	0	0	0	0
BCY1	MSC1	2575	4412	8373.5	11621	13404	14104	2744.5	4243	8200	11711	13463.5	14739	0	0	0	0	0	0
BCY1	PSR2	384	2305	5463.5	7275	7446	7188	341	2161.5	4696.5	6052.5	6107.5	6149.5	0	0	0	0	0	0
BCY1	RIM11	428	2352.5	5607.5	8028	8821	9018.5	358	2213.5	4914.5	7136	7892	7976.5	0	0	0	0	0	0

## Sheet: Legend
FACS measurements:
Each row represents a double mutant
Each column represents a timepoint in a specific repeat
The values shown are the median GFP of the gated population
