# Supplementary material for: Genetic screen of the yeast environmental stress response dynamics uncovers distinct regulatory phases
Source: Mol Syst Biol. 2019 Aug 27;15(8):e8939. doi: 10.15252/msb.20198939 (PMC6711295; doi:10.15252/msb.20198939)
Supplement: Supplementary file 6 — Movie EV1 [file MSB-15-e8939-s006.zip]

Archive with 4 entries (3 files):
- MovieEV1.avi
- README
- __MACOSX/
- __MACOSX/._MovieEV1.avi
