# Supplementary material for: Genetic screen of the yeast environmental stress response dynamics uncovers distinct regulatory phases
Source: Mol Syst Biol. 2019 Aug 27;15(8):e8939. doi: 10.15252/msb.20198939 (PMC6711295; doi:10.15252/msb.20198939)
Supplement: Supplementary file 7 — Code EV1 [file MSB-15-e8939-s007.zip]

Archive with 10 entries (7 files):
- Computer_Code_EV1/
- Computer_Code_EV1/fitProtModel.m
- Computer_Code_EV1/RNAModel.m
- Computer_Code_EV1/ProtModel.m
- __MACOSX/
- __MACOSX/._Computer_Code_EV1
- __MACOSX/Computer_Code_EV1/
- __MACOSX/Computer_Code_EV1/._fitProtModel.m
- __MACOSX/Computer_Code_EV1/._RNAModel.m
- __MACOSX/Computer_Code_EV1/._ProtModel.m
