# Supplementary material for: Genetic screen of the yeast environmental stress response dynamics uncovers distinct regulatory phases
Source: Mol Syst Biol. 2019 Aug 27;15(8):e8939. doi: 10.15252/msb.20198939 (PMC6711295; doi:10.15252/msb.20198939)
Supplement: Supplementary file 7 — Code EV1 [file MSB-15-e8939-s007.zip › Computer_Code_EV1/fitProtModel.m]

%Fitting the measured expression data to the kinetic model.
%Input:
%y - Vector of expression measurements
%x - Vector of times corresponding to the measurements
%n_reps - Number of random initializations
%Output:
%best_p - The set of parameters that produced the minimal error fit
%(described in ProtModel.m)
%error - The error of the best fit
function [best_p, error ] = fitProtModelScreen(x,y,n_reps)  
    options = optimset('Algorithm','active-set','LargeScale','on','TolFun',10^-6,'Display','off');
    error = inf; 
    best_p = NaN(1,14);
    
    ub = [ max(x)  max(x) 1000 1 max(y)*2 ];
    lb = [ 0  0 0.01 0.00001 min(y)-abs(min(y))];
    
    A  = [1 -1 0 0 0]; 
    b = 0;
    
    for i=1:n_reps
        %Random initialization
        t0=rand(1)*50;
        p_0 = [t0 t0+rand(1)*100 rand(1)*100 rand(1)*0.5 y(1)];
        
        [p, fval] = fmincon(@protModel_err, p_0,A,b,[],[],lb,ub,[],options);
        if fval<error
            error=fval;
            best_p=p;
        end
    end

    function [res]= protModel_err(params)
        yhat=ProtModel(params,x,0);
        res =  sum(sqrt(((y - yhat)).^2)) + sqrt((y(1) - yhat(1))).^4 ;
    end

end
