# Supplementary material for: Genetic screen of the yeast environmental stress response dynamics uncovers distinct regulatory phases
Source: Mol Syst Biol. 2019 Aug 27;15(8):e8939. doi: 10.15252/msb.20198939 (PMC6711295; doi:10.15252/msb.20198939)
Supplement: Supplementary file 7 — Code EV1 [file MSB-15-e8939-s007.zip › Computer_Code_EV1/RNAModel.m]

%Simple kinetic model for RNA production
%params(1) - Time of promoter opening
%params(2) - Time of promoter closing
%params(3) - RNA production rate
%params(4) - Exponential degradation slope
% x - times vector
% beta - if > 0 - use beta as constant degradation rate. if == 0 - use the
% value in params

function res = RNAModel(params,x,beta)
to = params(1);
tc = params(2);
c = params(3);
b = params(4);
if beta>0
    b= beta;
end

Rtc = c .* (1-exp(-b.*(tc - to)));
res = (x > to) .* c .* (1-exp(-b.*(x - to).*(x <= tc))) + ...
    (x > tc) .* Rtc .* exp(-b.*(x - tc));

end
