# Supplementary material for: Genetic screen of the yeast environmental stress response dynamics uncovers distinct regulatory phases
Source: Mol Syst Biol. 2019 Aug 27;15(8):e8939. doi: 10.15252/msb.20198939 (PMC6711295; doi:10.15252/msb.20198939)
Supplement: Supplementary file 7 — Code EV1 [file MSB-15-e8939-s007.zip › Computer_Code_EV1/ProtModel.m]

% Simple kinetic model for protein production    
% params(1) - Time of promoter opening
% params(2) - Time of promoter closing
% params(3) - RNA production rate
% params(4) - RNA exponential degradation slope
% params(5) - Basal protein expression
% x - times vector
% fit_beta - if > 0 - use the given degradation rate. if == 0 - assume
% constant degradation rate (optimized for specific facs experiment)

function res = ProtModel(params, x, fit_beta)

to = params(1);
tc = params(2);
c = params(3);
b = params(4);
A = params(5); 

if fit_beta==0
    b = 0.1; params(4) = 0.1;
end

Ftc = A + c .* (-(1/b)+(tc-to) + (1/b)*exp(-b.*(tc - to)));
res = (x <= tc)*A + ...
      (x >= to & x <= tc) .* c .* (-(1/b)+(x-to) + (1/b)*exp(-b.*(x - to))) + ...
      (x > tc).*(Ftc + (RNAModel(params,tc,beta) / b).*(1 - exp(-b*(x- tc))));

end
